# Supplementary material for: Platelets and inflammation—insights from platelet non-coding RNA content and release in the Bruneck study and the PACMAN-AMI trial
Source: Cardiovasc Res. 2025 Jun 3;121(9):1392–406. doi: 10.1093/cvr/cvaf100 (PMC12352307; doi:10.1093/cvr/cvaf100)
Supplement: cvaf100_Supplementary_Data [file cvaf100_supplementary_data.zip]

Archive with 2 entries (2 files):
- Supplementary data files.xlsx
- Supplementary_Material_Online_untracked.pdf
