# Supplementary material for: Platelets and inflammation—insights from platelet non-coding RNA content and release in the Bruneck study and the PACMAN-AMI trial
Source: Cardiovasc Res. 2025 Jun 3;121(9):1392–406. doi: 10.1093/cvr/cvaf100 (PMC12352307; doi:10.1093/cvr/cvaf100)
Supplement: cvaf100_Supplementary_Data [file cvaf100_supplementary_data.zip › Supplementary data files.xlsx]

## Sheet: Figure 2A
		Correlation coefficients with 95% confidence intervals (Figure 2A)
		miR.126	miR.21	miR.150	miR.197	miR.223	lncRNA_AL355075.4	lncRNA_LIPCAR	circUBXN7	circGSE1	circSMARCA5	RNY1	RNY3	RNY4	RNY5	PF4_mRNA	PF4_protein
	Arachidonic Acid	0.25 (0.148-0.348)	0.25 (0.147-0.347)	0.261 (0.159-0.358)	0.267 (0.165-0.364)	0.303 (0.203-0.397)	0.036 (-0.071-0.142)	0.286 (0.185-0.381)	0.142 (0.036-0.245)	0.187 (0.082-0.288)	-0.001 (-0.108-0.106)	0.306 (0.206-0.4)	0.424 (0.332-0.507)	0.311 (0.211-0.404)	0.069 (-0.038-0.175)	0.375 (0.28-0.463)	0.682 (0.62-0.735)
	ADP 5	0.13 (0.024-0.234)	0.156 (0.05-0.258)	0.118 (0.012-0.222)	0.116 (0.009-0.22)	0.186 (0.081-0.287)	0.042 (-0.065-0.148)	0.12 (0.014-0.224)	0.025 (-0.082-0.131)	0.078 (-0.029-0.183)	0.076 (-0.031-0.181)	0.186 (0.081-0.287)	0.223 (0.119-0.322)	0.198 (0.093-0.298)	0.146 (0.04-0.249)	0.119 (0.012-0.223)	0.505 (0.421-0.58)
	ADP 20	0.004 (-0.103-0.11)	0.069 (-0.038-0.174)	0.019 (-0.088-0.125)	0.046 (-0.061-0.152)	0.022 (-0.084-0.129)	0.046 (-0.061-0.152)	-0.038 (-0.145-0.069)	0.09 (-0.017-0.195)	0.026 (-0.081-0.132)	-0.034 (-0.141-0.072)	0.034 (-0.073-0.14)	0.084 (-0.023-0.189)	0.033 (-0.074-0.14)	-0.044 (-0.15-0.063)	-0.012 (-0.119-0.095)	0.292 (0.191-0.387)
	Collagen 0.4	0.332 (0.234-0.424)	0.395 (0.301-0.482)	0.364 (0.268-0.453)	0.296 (0.196-0.391)	0.392 (0.298-0.479)	-0.053 (-0.159-0.054)	0.278 (0.176-0.373)	0.174 (0.069-0.276)	0.185 (0.08-0.286)	0.009 (-0.097-0.116)	0.29 (0.189-0.385)	0.436 (0.345-0.518)	0.36 (0.264-0.45)	0.152 (0.047-0.255)	0.343 (0.245-0.433)	0.8 (0.758-0.835)
	Collagen 4	0.068 (-0.039-0.173)	0.018 (-0.089-0.125)	-0.014 (-0.121-0.093)	0.105 (-0.002-0.209)	0.083 (-0.024-0.188)	0.019 (-0.088-0.125)	-0.034 (-0.14-0.073)	-0.003 (-0.109-0.104)	-0.044 (-0.149-0.063)	-0.012 (-0.118-0.095)	0.055 (-0.052-0.161)	0.088 (-0.019-0.193)	0.06 (-0.047-0.166)	-0.044 (-0.15-0.063)	0.017 (-0.09-0.123)	0.247 (0.144-0.345)
	Collagen 10	0.028 (-0.079-0.134)	0.019 (-0.088-0.125)	-0.033 (-0.139-0.074)	0.057 (-0.049-0.163)	0.043 (-0.064-0.149)	0.061 (-0.046-0.167)	0.046 (-0.061-0.152)	-0.029 (-0.135-0.078)	-0.019 (-0.126-0.088)	0.036 (-0.071-0.142)	0.048 (-0.059-0.153)	0.095 (-0.012-0.199)	0.051 (-0.056-0.156)	-0.097 (-0.202-0.01)	0.034 (-0.073-0.14)	0.127 (0.021-0.231)
	TRAP6	-0.122 (-0.226--0.016)	-0.178 (-0.279--0.073)	-0.077 (-0.183-0.03)	-0.068 (-0.173-0.039)	-0.115 (-0.219--0.009)	0.08 (-0.027-0.185)	-0.032 (-0.138-0.075)	0.003 (-0.104-0.109)	-0.044 (-0.15-0.063)	0.013 (-0.094-0.119)	-0.054 (-0.16-0.052)	-0.017 (-0.123-0.09)	-0.105 (-0.209-0.002)	-0.192 (-0.293--0.088)	-0.012 (-0.118-0.095)	-0.072 (-0.177-0.035)
	U4	-0.106 (-0.211-0)	-0.138 (-0.241--0.032)	-0.098 (-0.203-0.009)	-0.028 (-0.135-0.078)	-0.108 (-0.212--0.001)	0.135 (0.029-0.239)	-0.051 (-0.157-0.056)	-0.041 (-0.147-0.066)	-0.017 (-0.124-0.09)	0.067 (-0.04-0.173)	-0.035 (-0.141-0.072)	-0.021 (-0.127-0.086)	-0.093 (-0.198-0.014)	-0.188 (-0.289--0.083)	-0.039 (-0.145-0.068)	-0.097 (-0.201-0.01)
		P-values (Figure 2A)
		miR.126	miR.21	miR.150	miR.197	miR.223	lncRNA_AL355075.4	lncRNA_LIPCAR	circUBXN7	circGSE1	circSMARCA5	RNY1	RNY3	RNY4	RNY5	PF4_mRNA	PF4_protein
	Arachidonic Acid	3.14768e-06	3.38431e-06	1.09087e-06	6.13767e-07	1.32896e-08	0.513703	8.79711e-08	0.00874994	0.000530538	0.9844	9.32933e-09	3.77257e-16	5.20492e-09	0.204736	9.8017e-13	1.67487e-47
	ADP 5	0.0163786	0.00406909	0.0294916	0.0335844	0.000584821	0.438148	0.0272499	0.645359	0.153534	0.164776	0.000571234	3.59662e-05	0.000257924	0.00719135	0.0287571	2.98665e-23
	ADP 20	0.943712	0.207188	0.732868	0.394992	0.681508	0.396506	0.481319	0.099418	0.637096	0.527817	0.535813	0.12503	0.540342	0.415587	0.82384	4.48136e-08
	Collagen 0.4	3.74922e-10	4.43057e-14	5.11141e-12	2.77054e-08	7.02777e-14	0.328702	2.13364e-07	0.00129147	0.000640574	0.862913	5.73145e-08	4.30156e-17	8.36461e-12	0.00496026	9.78686e-11	1.65866e-76
	Collagen 4	0.214722	0.739184	0.797378	0.054108	0.12834	0.729038	0.531107	0.958294	0.425205	0.826626	0.314764	0.10567	0.270914	0.425035	0.7571	4.34437e-06
	Collagen 10	0.609282	0.730391	0.546324	0.291919	0.429628	0.261674	0.400647	0.593474	0.724601	0.51037	0.383486	0.0826322	0.354451	0.0751291	0.53193	0.0193814
	TRAP6	0.0247686	0.00100926	0.155888	0.212451	0.0339483	0.144287	0.563153	0.962588	0.424188	0.815108	0.317859	0.754902	0.0545128	0.000372782	0.8275	0.187024
	U4	0.0509671	0.0111485	0.0720671	0.602347	0.047262	0.0128076	0.351191	0.453119	0.752355	0.216467	0.517451	0.702674	0.0868001	0.000510454	0.470815	0.0757335

## Sheet: Figure 3A
	No Aspirin
		Correlation coefficients with 95% confidence intervals (Figure 3A: No aspirin)
		Age	Sex	BMI	CRP	Neutrophil_count	Neutrophil_percentage	Lymphocytes	Monocytes	Eosinophils	Basophils	Erythrocytes	MPV
	Arachidonic Acid	-0.192 (-0.328--0.049)	-0.047 (-0.191-0.099)	0.085 (-0.061-0.227)	0.022 (-0.124-0.166)	-0.229 (-0.362--0.087)	-0.176 (-0.313--0.032)	0.007 (-0.138-0.152)	-0.205 (-0.34--0.062)	0 (-0.145-0.145)	-0.12 (-0.261-0.025)	0.031 (-0.115-0.175)	-0.06 (-0.203-0.086)
	ADP 5	-0.003 (-0.148-0.142)	0.018 (-0.127-0.163)	0.145 (0-0.284)	-0.005 (-0.15-0.141)	-0.044 (-0.188-0.102)	-0.068 (-0.211-0.078)	0.068 (-0.078-0.211)	-0.008 (-0.153-0.137)	0.108 (-0.037-0.249)	-0.025 (-0.169-0.121)	0.012 (-0.133-0.157)	-0.11 (-0.251-0.036)
	ADP 20	-0.005 (-0.15-0.14)	0.108 (-0.038-0.249)	-0.003 (-0.148-0.142)	0.139 (-0.006-0.279)	-0.139 (-0.278-0.007)	-0.063 (-0.207-0.082)	-0.063 (-0.206-0.083)	-0.249 (-0.38--0.108)	-0.051 (-0.194-0.095)	-0.043 (-0.187-0.102)	-0.029 (-0.173-0.117)	-0.046 (-0.19-0.1)
	Collagen 0.4	0.1 (-0.046-0.241)	0.001 (-0.144-0.146)	-0.138 (-0.278-0.007)	0.008 (-0.137-0.153)	0.059 (-0.087-0.202)	-0.004 (-0.149-0.141)	0.051 (-0.095-0.195)	-0.007 (-0.152-0.138)	0.073 (-0.073-0.216)	-0.041 (-0.185-0.104)	-0.057 (-0.2-0.089)	0.007 (-0.139-0.152)
	Collagen 4	-0.076 (-0.218-0.07)	0.061 (-0.085-0.204)	0.019 (-0.126-0.164)	0.063 (-0.083-0.206)	-0.184 (-0.321--0.04)	-0.146 (-0.285--0.001)	-0.025 (-0.17-0.12)	-0.194 (-0.33--0.051)	-0.03 (-0.174-0.116)	-0.09 (-0.232-0.055)	0.05 (-0.095-0.194)	0.015 (-0.13-0.16)
	Collagen 10	-0.1 (-0.242-0.046)	-0.023 (-0.167-0.123)	-0.055 (-0.199-0.091)	-0.083 (-0.225-0.063)	-0.226 (-0.36--0.084)	-0.188 (-0.325--0.045)	-0.041 (-0.185-0.105)	-0.279 (-0.407--0.139)	0.033 (-0.112-0.177)	-0.094 (-0.236-0.051)	0.04 (-0.106-0.184)	-0.03 (-0.174-0.116)
	TRAP6	-0.05 (-0.193-0.096)	-0.002 (-0.147-0.143)	0.041 (-0.104-0.185)	0.012 (-0.133-0.157)	-0.077 (-0.219-0.069)	0.019 (-0.127-0.163)	-0.085 (-0.227-0.061)	-0.177 (-0.314--0.032)	-0.083 (-0.226-0.063)	-0.073 (-0.216-0.073)	0.016 (-0.129-0.161)	-0.125 (-0.266-0.02)
	U4	-0.102 (-0.244-0.043)	0.014 (-0.131-0.159)	0.033 (-0.113-0.177)	0.002 (-0.143-0.147)	-0.12 (-0.26-0.026)	-0.048 (-0.192-0.098)	-0.062 (-0.205-0.084)	-0.168 (-0.305--0.023)	-0.038 (-0.182-0.108)	-0.079 (-0.221-0.067)	0.021 (-0.125-0.165)	-0.051 (-0.195-0.095)
		P-values (Figure 3A: No aspirin)
		Age	Sex	BMI	CRP	Neutrophil_count	Neutrophil_percentage	Lymphocytes	Monocytes	Eosinophils	Basophils	Erythrocytes	MPV
	Arachidonic Acid	0.00904511	0.526443	0.251169	0.769032	0.00183423	0.0169728	0.921114	0.00540605	0.995354	0.104466	0.680152	0.418262
	ADP 5	0.96697	0.809805	0.0501642	0.951244	0.553002	0.363464	0.358518	0.916496	0.144773	0.73795	0.867422	0.138553
	ADP 20	0.94978	0.146167	0.96683	0.0596484	0.0614152	0.393853	0.39873	0.000683913	0.49713	0.560209	0.697567	0.538203
	Collagen 0.4	0.180072	0.992231	0.0616703	0.914633	0.430241	0.95606	0.492666	0.922664	0.327231	0.578786	0.446692	0.928871
	Collagen 4	0.308612	0.410317	0.794669	0.394978	0.012548	0.0485516	0.736016	0.00841624	0.686667	0.223212	0.499194	0.838946
	Collagen 10	0.177191	0.76046	0.457916	0.266378	0.0020594	0.0106417	0.582373	0.000132749	0.656076	0.20324	0.591555	0.688315
	TRAP6	0.50475	0.978908	0.578123	0.873057	0.301332	0.803322	0.254247	0.0168423	0.262521	0.326303	0.825324	0.0906048
	U4	0.167431	0.846487	0.65894	0.981627	0.105881	0.516738	0.40259	0.0234141	0.613173	0.29052	0.779141	0.493792
	Aspirin
		Correlation coefficients with 95% confidence intervals (Figure 3A: Aspirin)
		Age	Sex	BMI	CRP	Neutrophil_count	Neutrophil_percentage	Lymphocytes	Monocytes	Eosinophils	Basophils	Erythrocytes	MPV
	Arachidonic Acid	0.131 (-0.027-0.283)	0.082 (-0.077-0.236)	-0.001 (-0.159-0.156)	0.077 (-0.082-0.231)	-0.028 (-0.185-0.13)	0.016 (-0.142-0.174)	-0.044 (-0.2-0.115)	-0.012 (-0.169-0.146)	0.053 (-0.105-0.209)	0.007 (-0.151-0.165)	-0.251 (-0.393--0.097)	0.153 (-0.005-0.303)
	ADP 5	-0.081 (-0.235-0.078)	0.07 (-0.089-0.225)	0.053 (-0.106-0.209)	-0.141 (-0.292-0.018)	0.006 (-0.152-0.164)	-0.018 (-0.175-0.14)	0.077 (-0.082-0.232)	-0.104 (-0.258-0.054)	0.044 (-0.114-0.201)	-0.001 (-0.158-0.157)	-0.016 (-0.174-0.142)	0.046 (-0.112-0.203)
	ADP 20	-0.118 (-0.271-0.04)	0.056 (-0.102-0.212)	0.131 (-0.027-0.283)	-0.015 (-0.173-0.143)	-0.015 (-0.172-0.143)	-0.108 (-0.261-0.051)	0.174 (0.017-0.323)	-0.067 (-0.222-0.092)	0.103 (-0.055-0.257)	0.077 (-0.082-0.232)	0.13 (-0.028-0.282)	0.095 (-0.064-0.249)
	Collagen 0.4	-0.055 (-0.211-0.103)	-0.07 (-0.225-0.088)	0.036 (-0.122-0.193)	-0.029 (-0.186-0.129)	0.035 (-0.123-0.191)	0.028 (-0.13-0.185)	0.02 (-0.138-0.177)	-0.049 (-0.205-0.11)	-0.081 (-0.236-0.078)	0.032 (-0.126-0.189)	0.025 (-0.133-0.182)	0.186 (0.029-0.334)
	Collagen 4	-0.208 (-0.354--0.052)	0.013 (-0.145-0.17)	-0.01 (-0.167-0.148)	-0.127 (-0.279-0.031)	-0.063 (-0.218-0.096)	-0.094 (-0.248-0.064)	0.154 (-0.004-0.304)	-0.127 (-0.279-0.031)	-0.095 (-0.249-0.063)	-0.024 (-0.181-0.134)	0.005 (-0.153-0.162)	0.113 (-0.046-0.266)
	Collagen 10	-0.04 (-0.196-0.119)	0.015 (-0.143-0.172)	0.027 (-0.131-0.184)	-0.078 (-0.232-0.081)	0.056 (-0.102-0.212)	-0.012 (-0.169-0.146)	0.177 (0.019-0.325)	-0.05 (-0.206-0.108)	-0.13 (-0.282-0.029)	-0.055 (-0.211-0.104)	0.013 (-0.145-0.17)	0.138 (-0.02-0.29)
	TRAP6	-0.009 (-0.167-0.149)	-0.135 (-0.286-0.023)	0.04 (-0.118-0.196)	0.006 (-0.151-0.164)	0.045 (-0.114-0.201)	0.134 (-0.024-0.286)	-0.105 (-0.258-0.054)	-0.054 (-0.21-0.105)	-0.052 (-0.208-0.107)	-0.046 (-0.202-0.112)	0.182 (0.025-0.33)	0.052 (-0.106-0.208)
	U4	-0.06 (-0.216-0.098)	-0.095 (-0.249-0.064)	0.043 (-0.116-0.199)	0.044 (-0.114-0.2)	-0.091 (-0.245-0.067)	-0.049 (-0.205-0.11)	0.036 (-0.122-0.193)	-0.039 (-0.195-0.12)	-0.094 (-0.248-0.065)	-0.121 (-0.274-0.037)	0.082 (-0.076-0.237)	0.021 (-0.137-0.178)
		P-values (Figure 3A: Aspirin)
		Age	Sex	BMI	CRP	Neutrophil_count	Neutrophil_percentage	Lymphocytes	Monocytes	Eosinophils	Basophils	Erythrocytes	MPV
	Arachidonic Acid	0.102954	0.312694	0.986219	0.343719	0.729575	0.838997	0.590459	0.884065	0.510817	0.928722	0.00164216	0.057269
	ADP 5	0.318284	0.386261	0.513882	0.0811577	0.939608	0.823149	0.3426	0.196126	0.582904	0.992327	0.839655	0.566314
	ADP 20	0.143187	0.485959	0.104007	0.849489	0.857785	0.182323	0.0304976	0.406898	0.201164	0.34096	0.106684	0.239996
	Collagen 0.4	0.493152	0.384862	0.655826	0.716877	0.666907	0.727134	0.806294	0.546209	0.316611	0.690034	0.758595	0.020336
	Collagen 4	0.00927435	0.873786	0.905835	0.114349	0.437998	0.242588	0.055865	0.115067	0.237998	0.767888	0.95261	0.162599
	Collagen 10	0.622231	0.856885	0.737419	0.337571	0.486763	0.884934	0.0279779	0.533355	0.107803	0.498954	0.870656	0.0858974
	TRAP6	0.907929	0.0948225	0.620915	0.936589	0.579684	0.0956825	0.195435	0.507109	0.521491	0.56942	0.0231637	0.518315
	U4	0.456586	0.240693	0.598509	0.585534	0.258838	0.546356	0.654901	0.633576	0.246512	0.132264	0.3083	0.798362

## Sheet: Figure 3B
	No aspirin
		Correlation coefficients with 95% confidence intervals (Figure 3B: No aspirin)
		Arachidonic Acid	ADP 5	ADP 20	Collagen 0.4	Collagen 4	Collagen 10	TRAP6	U4
		CRP	CRP	CRP	CRP	CRP	CRP	CRP	CRP
	miR.21	-0.072 (-0.215-0.074)	-0.053 (-0.197-0.092)	-0.023 (-0.167-0.123)	-0.118 (-0.259-0.027)	0.034 (-0.111-0.178)	-0.006 (-0.151-0.139)	-0.067 (-0.21-0.079)	-0.066 (-0.209-0.08)
	miR.126	-0.07 (-0.213-0.075)	-0.22 (-0.354--0.078)	-0.223 (-0.357--0.081)	-0.219 (-0.352--0.076)	-0.152 (-0.29--0.007)	-0.196 (-0.332--0.053)	-0.253 (-0.384--0.112)	-0.234 (-0.367--0.092)
	miR.150	-0.026 (-0.171-0.119)	-0.116 (-0.257-0.029)	-0.157 (-0.295--0.012)	-0.12 (-0.261-0.025)	-0.147 (-0.286--0.002)	-0.195 (-0.33--0.051)	-0.179 (-0.316--0.035)	-0.19 (-0.326--0.046)
	miR.197	0.024 (-0.121-0.169)	-0.126 (-0.266-0.019)	-0.124 (-0.265-0.021)	-0.14 (-0.28-0.005)	-0.088 (-0.231-0.057)	-0.18 (-0.317--0.036)	-0.17 (-0.307--0.026)	-0.188 (-0.324--0.044)
	miR.223	-0.065 (-0.208-0.081)	-0.208 (-0.343--0.065)	-0.203 (-0.338--0.059)	-0.197 (-0.332--0.053)	-0.131 (-0.271-0.015)	-0.168 (-0.305--0.023)	-0.226 (-0.359--0.083)	-0.212 (-0.346--0.069)
	lncRNA_AL355075.4	-0.119 (-0.26-0.026)	-0.097 (-0.239-0.048)	-0.087 (-0.23-0.058)	-0.058 (-0.201-0.088)	-0.053 (-0.196-0.093)	-0.099 (-0.24-0.047)	-0.135 (-0.274-0.011)	-0.171 (-0.308--0.026)
	lncRNA_LIPCAR	0.056 (-0.09-0.199)	-0.033 (-0.177-0.113)	-0.092 (-0.233-0.054)	-0.172 (-0.309--0.028)	-0.012 (-0.157-0.133)	-0.108 (-0.249-0.038)	-0.119 (-0.259-0.027)	-0.092 (-0.234-0.054)
	circUBXN7	-0.1 (-0.242-0.046)	-0.097 (-0.238-0.049)	-0.185 (-0.321--0.041)	-0.235 (-0.368--0.094)	-0.094 (-0.236-0.052)	-0.154 (-0.292--0.009)	-0.282 (-0.411--0.143)	-0.151 (-0.289--0.006)
	circGSE1	-0.034 (-0.178-0.112)	-0.061 (-0.204-0.085)	-0.083 (-0.225-0.063)	-0.126 (-0.266-0.019)	0.019 (-0.126-0.164)	-0.057 (-0.201-0.088)	-0.118 (-0.259-0.028)	-0.102 (-0.243-0.044)
	circSMARCA5	-0.087 (-0.229-0.058)	-0.1 (-0.242-0.045)	-0.07 (-0.213-0.076)	-0.167 (-0.305--0.023)	-0.054 (-0.198-0.091)	-0.14 (-0.279-0.005)	-0.196 (-0.331--0.052)	-0.197 (-0.332--0.053)
	RNY1	0.134 (-0.011-0.274)	-0.074 (-0.217-0.072)	-0.097 (-0.239-0.048)	-0.167 (-0.305--0.023)	-0.041 (-0.185-0.105)	-0.142 (-0.282-0.003)	-0.173 (-0.31--0.029)	-0.195 (-0.331--0.051)
	RNY3	0.131 (-0.014-0.271)	-0.146 (-0.285--0.001)	-0.12 (-0.261-0.025)	-0.195 (-0.331--0.052)	-0.125 (-0.266-0.02)	-0.152 (-0.291--0.008)	-0.232 (-0.365--0.09)	-0.183 (-0.32--0.039)
	RNY4	0.065 (-0.081-0.208)	-0.16 (-0.298--0.015)	-0.162 (-0.3--0.018)	-0.211 (-0.346--0.068)	-0.16 (-0.298--0.015)	-0.173 (-0.311--0.029)	-0.251 (-0.382--0.11)	-0.216 (-0.35--0.073)
	RNY5	0.129 (-0.016-0.269)	-0.083 (-0.225-0.063)	-0.101 (-0.243-0.044)	-0.079 (-0.221-0.067)	-0.079 (-0.222-0.067)	-0.119 (-0.26-0.026)	-0.124 (-0.265-0.021)	-0.066 (-0.209-0.08)
	PF4_mRNA	0.066 (-0.08-0.209)	-0.083 (-0.226-0.063)	-0.114 (-0.255-0.031)	-0.189 (-0.325--0.045)	-0.09 (-0.232-0.056)	-0.154 (-0.293--0.01)	-0.235 (-0.368--0.093)	-0.13 (-0.27-0.015)
	PF4_protein	0.025 (-0.121-0.169)	-0.105 (-0.246-0.041)	-0.169 (-0.307--0.025)	-0.085 (-0.227-0.061)	-0.159 (-0.297--0.014)	-0.21 (-0.345--0.067)	-0.145 (-0.284-0.001)	-0.155 (-0.294--0.011)
		P-values (Figure 3B: No aspirin)
		Arachidonic Acid	ADP 5	ADP 20	Collagen 0.4	Collagen 4	Collagen 10	TRAP6	U4
		CRP	CRP	CRP	CRP	CRP	CRP	CRP	CRP
	miR.21	0.334616	0.473104	0.759086	0.111231	0.646671	0.931612	0.365648	0.372854
	miR.126	0.343334	0.00275101	0.0023793	0.00295642	0.0404323	0.00779417	0.000547114	0.0014397
	miR.150	0.724771	0.117433	0.0336211	0.105106	0.0473105	0.00829769	0.0153782	0.0101016
	miR.197	0.745367	0.089314	0.0935815	0.0578514	0.234016	0.0146215	0.0213935	0.0110227
	miR.223	0.384851	0.00474694	0.00592927	0.0075785	0.0780703	0.0233653	0.00212423	0.00400433
	lncRNA_AL355075.4	0.107597	0.189892	0.238987	0.437877	0.480186	0.183085	0.068991	0.0209075
	lncRNA_LIPCAR	0.45293	0.658777	0.217948	0.0197914	0.871871	0.145887	0.10991	0.216596
	circUBXN7	0.178131	0.192973	0.0121428	0.00133337	0.205355	0.0374972	0.000107885	0.0416225
	circGSE1	0.65199	0.414101	0.263316	0.0887698	0.796398	0.440452	0.111879	0.170186
	circSMARCA5	0.239732	0.176137	0.344843	0.0235765	0.464283	0.0589602	0.00789219	0.00758735
	RNY1	0.0701297	0.320669	0.189876	0.0234831	0.585527	0.0547047	0.0191065	0.00819679
	RNY3	0.0769593	0.0483334	0.105157	0.0079998	0.0905141	0.0393895	0.00158398	0.0130043
	RNY4	0.384816	0.0306033	0.0282108	0.0040831	0.0309411	0.0189098	0.000616696	0.00331283
	RNY5	0.0806093	0.265696	0.171894	0.290573	0.286537	0.108152	0.0937542	0.377692
	PF4_mRNA	0.373502	0.26242	0.12356	0.0103587	0.227533	0.0369577	0.00135637	0.0790982
	PF4_protein	0.737663	0.15806	0.0221135	0.253905	0.032073	0.00426638	0.0508952	0.0355971
	Aspirin
		Correlation coefficients with 95% confidence intervals (Figure 3B: Aspirin)
		Arachidonic Acid	ADP 5	ADP 20	Collagen 0.4	Collagen 4	Collagen 10	TRAP6	U4
		CRP	CRP	CRP	CRP	CRP	CRP	CRP	CRP
	miR.21	-0.02 (-0.177-0.138)	-0.113 (-0.266-0.045)	-0.142 (-0.293-0.016)	-0.109 (-0.262-0.05)	-0.148 (-0.299-0.009)	-0.156 (-0.306-0.002)	-0.146 (-0.297-0.012)	-0.093 (-0.247-0.066)
	miR.126	-0.108 (-0.261-0.05)	-0.188 (-0.336--0.032)	-0.213 (-0.359--0.058)	-0.202 (-0.348--0.045)	-0.213 (-0.358--0.057)	-0.183 (-0.331--0.026)	-0.166 (-0.316--0.009)	-0.152 (-0.302-0.006)
	miR.150	0.122 (-0.036-0.275)	0.007 (-0.15-0.165)	0.035 (-0.123-0.192)	-0.014 (-0.171-0.144)	0.054 (-0.105-0.21)	0.001 (-0.156-0.159)	0.063 (-0.095-0.219)	0.064 (-0.095-0.219)
	miR.197	-0.103 (-0.256-0.056)	-0.171 (-0.32--0.014)	-0.172 (-0.321--0.015)	-0.144 (-0.295-0.014)	-0.106 (-0.26-0.052)	-0.138 (-0.29-0.02)	-0.174 (-0.323--0.017)	-0.004 (-0.161-0.154)
	miR.223	-0.179 (-0.328--0.022)	-0.238 (-0.382--0.084)	-0.238 (-0.381--0.083)	-0.27 (-0.411--0.118)	-0.246 (-0.389--0.092)	-0.226 (-0.371--0.071)	-0.224 (-0.369--0.069)	-0.162 (-0.312--0.004)
	lncRNA_AL355075.4	-0.033 (-0.189-0.126)	-0.064 (-0.219-0.095)	-0.021 (-0.178-0.137)	0.015 (-0.143-0.172)	-0.09 (-0.244-0.069)	-0.118 (-0.271-0.04)	-0.121 (-0.274-0.037)	-0.033 (-0.19-0.125)
	lncRNA_LIPCAR	0.062 (-0.097-0.217)	-0.056 (-0.212-0.102)	-0.096 (-0.25-0.062)	-0.027 (-0.184-0.131)	-0.125 (-0.278-0.033)	-0.033 (-0.19-0.125)	-0.025 (-0.182-0.133)	-0.003 (-0.161-0.155)
	circUBXN7	-0.126 (-0.278-0.033)	-0.021 (-0.178-0.137)	-0.119 (-0.272-0.039)	-0.084 (-0.238-0.075)	-0.134 (-0.286-0.024)	-0.14 (-0.291-0.018)	-0.11 (-0.263-0.048)	-0.087 (-0.241-0.072)
	circGSE1	-0.1 (-0.254-0.059)	-0.066 (-0.221-0.093)	-0.181 (-0.329--0.024)	-0.051 (-0.207-0.107)	-0.118 (-0.271-0.04)	-0.139 (-0.29-0.019)	-0.106 (-0.26-0.052)	-0.06 (-0.216-0.098)
	circSMARCA5	-0.051 (-0.207-0.108)	-0.083 (-0.237-0.076)	-0.06 (-0.216-0.098)	-0.023 (-0.18-0.135)	-0.098 (-0.252-0.06)	-0.11 (-0.263-0.048)	-0.09 (-0.245-0.068)	-0.095 (-0.249-0.064)
	RNY1	-0.106 (-0.26-0.052)	-0.142 (-0.293-0.016)	-0.135 (-0.287-0.023)	-0.044 (-0.2-0.115)	-0.127 (-0.279-0.032)	-0.102 (-0.256-0.056)	-0.134 (-0.285-0.024)	-0.057 (-0.213-0.102)
	RNY3	-0.04 (-0.196-0.118)	-0.052 (-0.208-0.106)	-0.109 (-0.262-0.049)	-0.045 (-0.201-0.113)	-0.11 (-0.263-0.048)	-0.096 (-0.25-0.063)	-0.066 (-0.221-0.092)	-0.05 (-0.206-0.109)
	RNY4	-0.039 (-0.196-0.119)	-0.131 (-0.283-0.027)	-0.143 (-0.294-0.015)	-0.085 (-0.24-0.073)	-0.145 (-0.296-0.013)	-0.11 (-0.263-0.048)	-0.136 (-0.288-0.022)	-0.108 (-0.261-0.05)
	RNY5	0.057 (-0.101-0.213)	-0.052 (-0.208-0.107)	0.064 (-0.094-0.22)	-0.006 (-0.164-0.151)	-0.056 (-0.212-0.102)	-0.005 (-0.163-0.152)	-0.014 (-0.172-0.144)	-0.003 (-0.16-0.155)
	PF4_mRNA	-0.008 (-0.165-0.15)	-0.103 (-0.257-0.055)	-0.146 (-0.297-0.012)	-0.063 (-0.218-0.096)	-0.076 (-0.231-0.083)	-0.067 (-0.222-0.092)	0.012 (-0.146-0.169)	-0.04 (-0.196-0.119)
	PF4_protein	-0.009 (-0.166-0.149)	-0.277 (-0.416--0.125)	-0.214 (-0.359--0.058)	-0.148 (-0.299-0.01)	-0.144 (-0.295-0.014)	-0.146 (-0.297-0.012)	0.06 (-0.099-0.215)	0.009 (-0.149-0.166)
		P-values (Figure 3B: Aspirin)
		Arachidonic Acid	ADP 5	ADP 20	Collagen 0.4	Collagen 4	Collagen 10	TRAP6	U4
		CRP	CRP	CRP	CRP	CRP	CRP	CRP	CRP
	miR.21	0.808531	0.160345	0.0772053	0.177128	0.0653628	0.0532953	0.0699945	0.249917
	miR.126	0.179858	0.0189609	0.00772561	0.0119068	0.00792541	0.0225493	0.0387986	0.0595856
	miR.150	0.129861	0.927093	0.663462	0.862935	0.506197	0.986625	0.435234	0.428726
	miR.197	0.20326	0.0333246	0.0325324	0.0745254	0.187847	0.0858819	0.0304109	0.963127
	miR.223	0.025474	0.00282222	0.00291669	0.000666969	0.0020067	0.00464963	0.00499587	0.0440144
	lncRNA_AL355075.4	0.686448	0.42853	0.792333	0.851438	0.265447	0.142178	0.132789	0.679018
	lncRNA_LIPCAR	0.445363	0.485721	0.233459	0.736063	0.120019	0.681314	0.759675	0.970613
	circUBXN7	0.11957	0.793031	0.139791	0.300409	0.0959429	0.081978	0.172655	0.28182
	circGSE1	0.216012	0.413861	0.0240032	0.527622	0.143553	0.0852465	0.187978	0.455796
	circSMARCA5	0.530438	0.305412	0.456831	0.77908	0.222949	0.172647	0.26283	0.239982
	RNY1	0.18782	0.077452	0.0939036	0.590172	0.116492	0.206276	0.0968148	0.480737
	RNY3	0.621614	0.518413	0.1758	0.576842	0.172985	0.234729	0.413624	0.539753
	RNY4	0.62715	0.104711	0.0749925	0.291895	0.0718381	0.172705	0.0913539	0.179833
	RNY5	0.477644	0.520665	0.425373	0.937109	0.485867	0.947979	0.860333	0.974471
	PF4_mRNA	0.923599	0.201634	0.0702015	0.436272	0.348191	0.406734	0.882929	0.624911
	PF4_protein	0.916	0.000487739	0.00754484	0.0655436	0.0730161	0.0692542	0.460023	0.91366

## Sheet: Figure 4A
		Correlation coefficients with 95% confidence intervals (Figure 4A)
		mRNA.S100A8	mRNA.S100A9	lin.PHC3	circ.PHC3	lin.SMARCA5	circ.SMARCA5	lin.PNN	circ.PNN	lin.PPA2	circ.PPA2	lin.UBXN7	circ.UBXN7	lin.CORO1C	circ.CORO1C	lin.GSE1	circ.GSE1	lin.MORC3	circ.MORC3	circ.Plt.circR4	lin.TPTEP1	circ.TPTEP1	lncRNA.AL355075.4	lncRNA.RMRP	lncRNA.LINC00989	lncRNA.LINC02284	lncRNA.AL954642.1	lncRNA.AC147067.1	lncRNA.AC026785.2	lncRNA.LIPCAR	miR.21	miR.126	miR.150	miR.197	miR.223	mRNA.PF4	mRNA.PPBP	mRNA.PTPRC	mRNA.ITGA2B	RNY1	RNY3	RNY4	RNY5
	mRNA.S100A8	NA	0.959 (0.949-0.967)	0.053 (-0.054-0.159)	-0.033 (-0.139-0.074)	0.138 (0.032-0.241)	-0.051 (-0.157-0.056)	0.186 (0.081-0.287)	-0.017 (-0.124-0.09)	0.215 (0.111-0.314)	-0.04 (-0.146-0.067)	0.083 (-0.024-0.188)	-0.011 (-0.117-0.096)	-0.033 (-0.139-0.074)	-0.017 (-0.124-0.09)	0.208 (0.104-0.308)	-0.07 (-0.175-0.037)	-0.011 (-0.118-0.096)	0.027 (-0.08-0.133)	-0.088 (-0.192-0.019)	-0.103 (-0.208-0.003)	-0.099 (-0.204-0.007)	0.194 (0.089-0.294)	0.22 (0.116-0.319)	-0.072 (-0.178-0.035)	-0.149 (-0.252--0.043)	-0.031 (-0.137-0.076)	0.066 (-0.041-0.172)	-0.017 (-0.123-0.09)	0.041 (-0.066-0.147)	-0.061 (-0.167-0.046)	-0.096 (-0.2-0.011)	0.086 (-0.021-0.191)	-0.098 (-0.202-0.009)	-0.137 (-0.241--0.031)	-0.006 (-0.112-0.101)	-0.004 (-0.11-0.103)	0.222 (0.118-0.321)	-0.058 (-0.164-0.049)	0.029 (-0.077-0.136)	0.011 (-0.096-0.117)	-0.012 (-0.119-0.095)	0.159 (0.053-0.261)
	mRNA.S100A9	0.959 (0.949-0.967)	NA	0.02 (-0.087-0.126)	-0.038 (-0.144-0.069)	0.131 (0.024-0.234)	-0.062 (-0.168-0.045)	0.188 (0.083-0.289)	-0.024 (-0.13-0.083)	0.218 (0.114-0.317)	-0.026 (-0.132-0.081)	0.067 (-0.04-0.172)	-0.011 (-0.117-0.096)	-0.066 (-0.171-0.041)	-0.022 (-0.128-0.085)	0.203 (0.098-0.303)	-0.089 (-0.194-0.018)	-0.03 (-0.136-0.077)	0.018 (-0.089-0.125)	-0.087 (-0.192-0.02)	-0.116 (-0.22--0.009)	-0.096 (-0.201-0.011)	0.208 (0.104-0.308)	0.237 (0.134-0.335)	-0.041 (-0.147-0.066)	-0.171 (-0.273--0.065)	-0.058 (-0.164-0.049)	0.088 (-0.019-0.192)	-0.031 (-0.137-0.076)	0.039 (-0.068-0.145)	-0.031 (-0.138-0.076)	-0.097 (-0.201-0.01)	0.115 (0.008-0.219)	-0.091 (-0.196-0.016)	-0.109 (-0.213--0.002)	-0.004 (-0.11-0.103)	-0.007 (-0.114-0.1)	0.225 (0.121-0.324)	-0.097 (-0.202-0.01)	0.046 (-0.061-0.152)	0.037 (-0.07-0.144)	0.007 (-0.1-0.113)	0.174 (0.069-0.276)
	lin.PHC3	0.053 (-0.054-0.159)	0.02 (-0.087-0.126)	NA	-0.004 (-0.111-0.102)	0.649 (0.583-0.707)	-0.07 (-0.176-0.037)	0.557 (0.479-0.626)	-0.03 (-0.136-0.077)	0.514 (0.431-0.588)	0.017 (-0.089-0.124)	0.393 (0.298-0.479)	-0.02 (-0.127-0.087)	-0.292 (-0.387--0.191)	-0.188 (-0.289--0.083)	0.31 (0.211-0.404)	-0.239 (-0.337--0.136)	0.44 (0.35-0.522)	-0.109 (-0.213--0.002)	-0.163 (-0.265--0.057)	-0.179 (-0.28--0.073)	-0.131 (-0.235--0.025)	0.246 (0.143-0.343)	0.476 (0.389-0.554)	-0.266 (-0.362--0.164)	-0.263 (-0.36--0.161)	-0.198 (-0.298--0.093)	-0.175 (-0.276--0.069)	-0.154 (-0.256--0.048)	-0.138 (-0.241--0.032)	-0.195 (-0.296--0.091)	-0.258 (-0.355--0.156)	0.379 (0.283-0.466)	-0.266 (-0.363--0.164)	-0.276 (-0.372--0.175)	-0.206 (-0.306--0.102)	-0.199 (-0.3--0.095)	0.486 (0.4-0.563)	-0.187 (-0.288--0.082)	-0.073 (-0.179-0.034)	-0.143 (-0.246--0.037)	-0.183 (-0.284--0.078)	0.38 (0.285-0.468)
	circ.PHC3	-0.033 (-0.139-0.074)	-0.038 (-0.144-0.069)	-0.004 (-0.111-0.102)	NA	-0.209 (-0.309--0.105)	0.639 (0.571-0.698)	-0.145 (-0.248--0.039)	0.403 (0.31-0.489)	-0.198 (-0.298--0.093)	0.301 (0.2-0.395)	-0.141 (-0.244--0.035)	0.473 (0.386-0.552)	0.077 (-0.03-0.182)	0.507 (0.423-0.582)	-0.233 (-0.331--0.13)	0.348 (0.251-0.438)	0.068 (-0.039-0.174)	0.497 (0.412-0.573)	0.157 (0.051-0.26)	0.087 (-0.02-0.192)	0.383 (0.289-0.471)	-0.033 (-0.139-0.074)	-0.17 (-0.272--0.065)	0.159 (0.053-0.261)	-0.047 (-0.153-0.06)	0.119 (0.013-0.223)	0.075 (-0.031-0.181)	0.12 (0.013-0.224)	0.316 (0.217-0.409)	0.292 (0.191-0.387)	0.407 (0.313-0.492)	-0.178 (-0.279--0.072)	0.354 (0.257-0.444)	0.323 (0.224-0.415)	-0.121 (-0.224--0.014)	-0.078 (-0.183-0.029)	-0.105 (-0.21-0.001)	0.01 (-0.097-0.116)	-0.068 (-0.173-0.039)	0.077 (-0.03-0.182)	0.154 (0.048-0.256)	-0.213 (-0.312--0.109)
	lin.SMARCA5	0.138 (0.032-0.241)	0.131 (0.024-0.234)	0.649 (0.583-0.707)	-0.209 (-0.309--0.105)	NA	-0.286 (-0.381--0.185)	0.72 (0.665-0.768)	-0.21 (-0.31--0.106)	0.693 (0.633-0.745)	-0.199 (-0.3--0.095)	0.337 (0.239-0.428)	-0.227 (-0.326--0.124)	-0.39 (-0.477--0.296)	-0.41 (-0.495--0.317)	0.535 (0.454-0.607)	-0.4 (-0.486--0.306)	0.384 (0.289-0.471)	-0.29 (-0.385--0.19)	-0.314 (-0.407--0.214)	-0.267 (-0.363--0.165)	-0.285 (-0.38--0.183)	0.315 (0.215-0.408)	0.687 (0.626-0.74)	-0.387 (-0.474--0.293)	-0.248 (-0.346--0.145)	-0.296 (-0.391--0.196)	-0.16 (-0.262--0.054)	-0.28 (-0.375--0.179)	-0.269 (-0.365--0.167)	-0.24 (-0.338--0.137)	-0.267 (-0.363--0.165)	0.588 (0.513-0.653)	-0.345 (-0.436--0.248)	-0.294 (-0.389--0.194)	-0.307 (-0.401--0.208)	-0.296 (-0.39--0.196)	0.699 (0.64-0.75)	-0.065 (-0.171-0.041)	0.113 (0.006-0.217)	0.011 (-0.096-0.118)	-0.098 (-0.202-0.009)	0.619 (0.549-0.681)
	circ.SMARCA5	-0.051 (-0.157-0.056)	-0.062 (-0.168-0.045)	-0.07 (-0.176-0.037)	0.639 (0.571-0.698)	-0.286 (-0.381--0.185)	NA	-0.258 (-0.355--0.156)	0.532 (0.451-0.605)	-0.27 (-0.366--0.168)	0.352 (0.255-0.442)	0.014 (-0.093-0.121)	0.622 (0.552-0.683)	0.138 (0.032-0.241)	0.564 (0.487-0.633)	-0.334 (-0.425--0.235)	0.457 (0.368-0.537)	0.016 (-0.091-0.122)	0.569 (0.492-0.637)	0.246 (0.143-0.343)	0.025 (-0.082-0.131)	0.393 (0.299-0.48)	-0.03 (-0.136-0.077)	-0.277 (-0.373--0.176)	0.19 (0.085-0.291)	-0.043 (-0.149-0.064)	0.216 (0.112-0.315)	0.15 (0.044-0.252)	0.215 (0.11-0.314)	0.356 (0.26-0.446)	0.209 (0.104-0.309)	0.362 (0.266-0.451)	-0.345 (-0.436--0.248)	0.358 (0.261-0.447)	0.362 (0.266-0.451)	0.029 (-0.078-0.135)	0.067 (-0.04-0.172)	-0.25 (-0.347--0.147)	-0.05 (-0.155-0.057)	-0.051 (-0.157-0.056)	0.066 (-0.041-0.172)	0.197 (0.092-0.297)	-0.28 (-0.375--0.178)
	lin.PNN	0.186 (0.081-0.287)	0.188 (0.083-0.289)	0.557 (0.479-0.626)	-0.145 (-0.248--0.039)	0.72 (0.665-0.768)	-0.258 (-0.355--0.156)	NA	-0.251 (-0.348--0.148)	0.829 (0.792-0.859)	-0.215 (-0.314--0.11)	0.376 (0.281-0.464)	-0.254 (-0.351--0.151)	-0.464 (-0.544--0.376)	-0.382 (-0.469--0.287)	0.613 (0.542-0.676)	-0.439 (-0.522--0.349)	0.535 (0.455-0.607)	-0.243 (-0.341--0.14)	-0.361 (-0.45--0.265)	-0.36 (-0.45--0.264)	-0.292 (-0.386--0.191)	0.474 (0.387-0.553)	0.907 (0.886-0.924)	-0.323 (-0.416--0.224)	-0.338 (-0.43--0.24)	-0.309 (-0.402--0.209)	-0.204 (-0.304--0.099)	-0.299 (-0.394--0.199)	-0.212 (-0.311--0.108)	-0.228 (-0.327--0.125)	-0.272 (-0.368--0.171)	0.789 (0.745-0.826)	-0.375 (-0.463--0.28)	-0.359 (-0.448--0.262)	-0.377 (-0.465--0.282)	-0.347 (-0.437--0.249)	0.893 (0.869-0.913)	-0.171 (-0.273--0.066)	0.078 (-0.029-0.183)	0.008 (-0.099-0.114)	-0.106 (-0.21-0.001)	0.797 (0.754-0.832)
	circ.PNN	-0.017 (-0.124-0.09)	-0.024 (-0.13-0.083)	-0.03 (-0.136-0.077)	0.403 (0.31-0.489)	-0.21 (-0.31--0.106)	0.532 (0.451-0.605)	-0.251 (-0.348--0.148)	NA	-0.28 (-0.376--0.179)	0.395 (0.301-0.481)	0.096 (-0.011-0.2)	0.675 (0.612-0.729)	0.221 (0.117-0.32)	0.581 (0.506-0.648)	-0.278 (-0.374--0.177)	0.408 (0.315-0.493)	-0.085 (-0.19-0.022)	0.499 (0.414-0.575)	0.239 (0.136-0.337)	0.079 (-0.028-0.184)	0.391 (0.296-0.477)	-0.02 (-0.126-0.087)	-0.324 (-0.417--0.225)	0.18 (0.075-0.282)	0.039 (-0.068-0.145)	0.143 (0.037-0.246)	0.112 (0.006-0.216)	0.19 (0.085-0.291)	0.378 (0.283-0.466)	0.266 (0.164-0.363)	0.375 (0.28-0.463)	-0.347 (-0.438--0.25)	0.362 (0.265-0.451)	0.395 (0.301-0.482)	0.21 (0.106-0.31)	0.165 (0.059-0.267)	-0.347 (-0.437--0.249)	-0.103 (-0.207-0.004)	-0.168 (-0.27--0.063)	-0.027 (-0.134-0.079)	0.14 (0.034-0.244)	-0.385 (-0.472--0.29)
	lin.PPA2	0.215 (0.111-0.314)	0.218 (0.114-0.317)	0.514 (0.431-0.588)	-0.198 (-0.298--0.093)	0.693 (0.633-0.745)	-0.27 (-0.366--0.168)	0.829 (0.792-0.859)	-0.28 (-0.376--0.179)	NA	-0.155 (-0.257--0.049)	0.317 (0.217-0.41)	-0.27 (-0.366--0.168)	-0.476 (-0.555--0.389)	-0.391 (-0.478--0.297)	0.531 (0.449-0.603)	-0.429 (-0.512--0.338)	0.433 (0.342-0.515)	-0.22 (-0.319--0.116)	-0.4 (-0.486--0.307)	-0.392 (-0.478--0.297)	-0.273 (-0.369--0.171)	0.397 (0.303-0.483)	0.816 (0.777-0.849)	-0.364 (-0.453--0.267)	-0.28 (-0.375--0.179)	-0.32 (-0.412--0.221)	-0.195 (-0.295--0.09)	-0.311 (-0.404--0.211)	-0.206 (-0.306--0.101)	-0.177 (-0.278--0.071)	-0.254 (-0.351--0.152)	0.711 (0.654-0.76)	-0.319 (-0.412--0.22)	-0.319 (-0.412--0.22)	-0.327 (-0.419--0.228)	-0.322 (-0.414--0.223)	0.791 (0.748-0.828)	-0.166 (-0.268--0.061)	0.141 (0.035-0.244)	0.041 (-0.066-0.147)	-0.056 (-0.162-0.051)	0.763 (0.715-0.804)
	circ.PPA2	-0.04 (-0.146-0.067)	-0.026 (-0.132-0.081)	0.017 (-0.089-0.124)	0.301 (0.2-0.395)	-0.199 (-0.3--0.095)	0.352 (0.255-0.442)	-0.215 (-0.314--0.11)	0.395 (0.301-0.481)	-0.155 (-0.257--0.049)	NA	0.076 (-0.031-0.181)	0.524 (0.442-0.597)	0.025 (-0.082-0.131)	0.366 (0.27-0.455)	-0.281 (-0.376--0.18)	0.328 (0.23-0.42)	-0.046 (-0.152-0.061)	0.308 (0.208-0.401)	0.227 (0.123-0.326)	0.059 (-0.048-0.165)	0.254 (0.151-0.351)	-0.023 (-0.129-0.084)	-0.229 (-0.328--0.125)	0.286 (0.185-0.381)	0.024 (-0.083-0.13)	0.1 (-0.006-0.205)	0.005 (-0.101-0.112)	0.139 (0.033-0.242)	0.199 (0.095-0.3)	0.077 (-0.03-0.182)	0.115 (0.008-0.219)	-0.245 (-0.342--0.142)	0.146 (0.04-0.248)	0.155 (0.049-0.258)	0.16 (0.054-0.262)	0.173 (0.067-0.274)	-0.251 (-0.349--0.149)	-0.081 (-0.186-0.026)	-0.054 (-0.16-0.053)	-0.001 (-0.108-0.106)	0.098 (-0.009-0.202)	-0.214 (-0.313--0.11)
	lin.UBXN7	0.083 (-0.024-0.188)	0.067 (-0.04-0.172)	0.393 (0.298-0.479)	-0.141 (-0.244--0.035)	0.337 (0.239-0.428)	0.014 (-0.093-0.121)	0.376 (0.281-0.464)	0.096 (-0.011-0.2)	0.317 (0.217-0.41)	0.076 (-0.031-0.181)	NA	0.131 (0.025-0.234)	-0.057 (-0.163-0.05)	-0.071 (-0.176-0.036)	0.175 (0.069-0.276)	-0.176 (-0.277--0.07)	0.365 (0.268-0.454)	-0.064 (-0.17-0.043)	0.02 (-0.087-0.126)	-0.179 (-0.28--0.074)	-0.148 (-0.251--0.042)	0.26 (0.157-0.356)	0.315 (0.215-0.408)	-0.143 (-0.246--0.037)	-0.123 (-0.227--0.017)	-0.107 (-0.211-0)	-0.032 (-0.139-0.075)	-0.062 (-0.168-0.045)	-0.04 (-0.146-0.067)	-0.162 (-0.264--0.056)	-0.297 (-0.392--0.197)	0.23 (0.127-0.329)	-0.296 (-0.39--0.195)	-0.202 (-0.302--0.097)	0.036 (-0.071-0.142)	0.008 (-0.099-0.114)	0.208 (0.104-0.308)	-0.341 (-0.432--0.243)	-0.117 (-0.221--0.011)	-0.186 (-0.287--0.081)	-0.207 (-0.307--0.102)	0.198 (0.093-0.298)
	circ.UBXN7	-0.011 (-0.117-0.096)	-0.011 (-0.117-0.096)	-0.02 (-0.127-0.087)	0.473 (0.386-0.552)	-0.227 (-0.326--0.124)	0.622 (0.552-0.683)	-0.254 (-0.351--0.151)	0.675 (0.612-0.729)	-0.27 (-0.366--0.168)	0.524 (0.442-0.597)	0.131 (0.025-0.234)	NA	0.089 (-0.017-0.194)	0.679 (0.617-0.733)	-0.345 (-0.435--0.247)	0.462 (0.374-0.542)	-0.063 (-0.169-0.044)	0.626 (0.556-0.687)	0.234 (0.13-0.332)	0.025 (-0.082-0.131)	0.534 (0.454-0.606)	0.038 (-0.069-0.144)	-0.284 (-0.379--0.183)	0.201 (0.096-0.301)	0.011 (-0.096-0.117)	0.168 (0.062-0.27)	0.139 (0.033-0.242)	0.186 (0.081-0.287)	0.411 (0.318-0.496)	0.306 (0.206-0.4)	0.441 (0.351-0.523)	-0.338 (-0.43--0.24)	0.41 (0.317-0.495)	0.464 (0.376-0.544)	0.106 (-0.001-0.21)	0.078 (-0.029-0.183)	-0.302 (-0.396--0.202)	-0.175 (-0.276--0.069)	-0.037 (-0.143-0.07)	0.082 (-0.024-0.187)	0.239 (0.136-0.337)	-0.303 (-0.397--0.203)
	lin.CORO1C	-0.033 (-0.139-0.074)	-0.066 (-0.171-0.041)	-0.292 (-0.387--0.191)	0.077 (-0.03-0.182)	-0.39 (-0.477--0.296)	0.138 (0.032-0.241)	-0.464 (-0.544--0.376)	0.221 (0.117-0.32)	-0.476 (-0.555--0.389)	0.025 (-0.082-0.131)	-0.057 (-0.163-0.05)	0.089 (-0.017-0.194)	NA	0.23 (0.127-0.329)	-0.132 (-0.236--0.026)	0.273 (0.172-0.369)	-0.146 (-0.249--0.04)	0.164 (0.058-0.266)	0.38 (0.285-0.468)	0.385 (0.29-0.472)	0.053 (-0.054-0.159)	-0.274 (-0.37--0.172)	-0.526 (-0.599--0.444)	0.39 (0.296-0.477)	0.398 (0.305-0.485)	0.333 (0.235-0.425)	0.381 (0.285-0.468)	0.412 (0.319-0.497)	0.315 (0.215-0.408)	-0.055 (-0.16-0.052)	0.06 (-0.047-0.165)	-0.549 (-0.62--0.47)	0.113 (0.007-0.218)	0.059 (-0.048-0.164)	0.443 (0.353-0.524)	0.471 (0.384-0.55)	-0.481 (-0.559--0.395)	0.299 (0.199-0.393)	-0.12 (-0.224--0.014)	-0.118 (-0.222--0.012)	-0.02 (-0.126-0.087)	-0.558 (-0.627--0.48)
	circ.CORO1C	-0.017 (-0.124-0.09)	-0.022 (-0.128-0.085)	-0.188 (-0.289--0.083)	0.507 (0.423-0.582)	-0.41 (-0.495--0.317)	0.564 (0.487-0.633)	-0.382 (-0.469--0.287)	0.581 (0.506-0.648)	-0.391 (-0.478--0.297)	0.366 (0.27-0.455)	-0.071 (-0.176-0.036)	0.679 (0.617-0.733)	0.23 (0.127-0.329)	NA	-0.388 (-0.475--0.294)	0.688 (0.628-0.741)	-0.053 (-0.159-0.054)	0.789 (0.745-0.826)	0.297 (0.196-0.391)	0.117 (0.011-0.221)	0.602 (0.53-0.666)	0.011 (-0.096-0.117)	-0.365 (-0.454--0.269)	0.35 (0.252-0.44)	0.145 (0.039-0.248)	0.29 (0.189-0.385)	0.273 (0.171-0.369)	0.351 (0.254-0.441)	0.528 (0.447-0.601)	0.393 (0.298-0.479)	0.53 (0.449-0.603)	-0.404 (-0.49--0.311)	0.493 (0.407-0.569)	0.534 (0.454-0.607)	0.157 (0.051-0.259)	0.15 (0.044-0.253)	-0.368 (-0.457--0.272)	-0.072 (-0.177-0.035)	-0.042 (-0.148-0.065)	0.111 (0.004-0.215)	0.327 (0.229-0.419)	-0.342 (-0.433--0.244)
	lin.GSE1	0.208 (0.104-0.308)	0.203 (0.098-0.303)	0.31 (0.211-0.404)	-0.233 (-0.331--0.13)	0.535 (0.454-0.607)	-0.334 (-0.425--0.235)	0.613 (0.542-0.676)	-0.278 (-0.374--0.177)	0.531 (0.449-0.603)	-0.281 (-0.376--0.18)	0.175 (0.069-0.276)	-0.345 (-0.435--0.247)	-0.132 (-0.236--0.026)	-0.388 (-0.475--0.294)	NA	-0.257 (-0.354--0.154)	0.375 (0.28-0.463)	-0.243 (-0.341--0.14)	-0.195 (-0.296--0.091)	-0.086 (-0.191-0.021)	-0.302 (-0.396--0.202)	0.442 (0.352-0.524)	0.633 (0.565-0.693)	-0.179 (-0.28--0.073)	-0.091 (-0.196-0.015)	-0.161 (-0.263--0.055)	-0.089 (-0.194-0.018)	-0.194 (-0.294--0.089)	-0.177 (-0.278--0.071)	-0.293 (-0.387--0.192)	-0.269 (-0.365--0.167)	0.503 (0.418-0.578)	-0.347 (-0.438--0.25)	-0.385 (-0.472--0.29)	-0.261 (-0.358--0.159)	-0.205 (-0.305--0.101)	0.677 (0.615-0.731)	0.155 (0.05-0.258)	0.199 (0.094-0.299)	0.096 (-0.01-0.201)	-0.039 (-0.145-0.068)	0.575 (0.499-0.643)
	circ.GSE1	-0.07 (-0.175-0.037)	-0.089 (-0.194-0.018)	-0.239 (-0.337--0.136)	0.348 (0.251-0.438)	-0.4 (-0.486--0.306)	0.457 (0.368-0.537)	-0.439 (-0.522--0.349)	0.408 (0.315-0.493)	-0.429 (-0.512--0.338)	0.328 (0.23-0.42)	-0.176 (-0.277--0.07)	0.462 (0.374-0.542)	0.273 (0.172-0.369)	0.688 (0.628-0.741)	-0.257 (-0.354--0.154)	NA	-0.033 (-0.139-0.074)	0.647 (0.58-0.705)	0.453 (0.364-0.534)	0.309 (0.209-0.402)	0.477 (0.39-0.556)	0.135 (0.028-0.238)	-0.365 (-0.454--0.269)	0.383 (0.288-0.471)	0.304 (0.204-0.397)	0.309 (0.209-0.402)	0.262 (0.16-0.359)	0.441 (0.351-0.523)	0.365 (0.269-0.454)	0.203 (0.099-0.303)	0.371 (0.275-0.46)	-0.447 (-0.528--0.357)	0.322 (0.223-0.414)	0.325 (0.226-0.417)	0.145 (0.038-0.247)	0.198 (0.094-0.299)	-0.347 (-0.437--0.25)	0.303 (0.202-0.397)	0.109 (0.003-0.214)	0.197 (0.093-0.298)	0.311 (0.212-0.405)	-0.313 (-0.406--0.213)
	lin.MORC3	-0.011 (-0.118-0.096)	-0.03 (-0.136-0.077)	0.44 (0.35-0.522)	0.068 (-0.039-0.174)	0.384 (0.289-0.471)	0.016 (-0.091-0.122)	0.535 (0.455-0.607)	-0.085 (-0.19-0.022)	0.433 (0.342-0.515)	-0.046 (-0.152-0.061)	0.365 (0.268-0.454)	-0.063 (-0.169-0.044)	-0.146 (-0.249--0.04)	-0.053 (-0.159-0.054)	0.375 (0.28-0.463)	-0.033 (-0.139-0.074)	NA	0.071 (-0.036-0.176)	-0.069 (-0.174-0.038)	-0.127 (-0.231--0.021)	-0.012 (-0.119-0.094)	0.352 (0.254-0.442)	0.512 (0.429-0.587)	-0.095 (-0.2-0.011)	-0.18 (-0.281--0.074)	-0.145 (-0.248--0.039)	-0.041 (-0.147-0.066)	0.001 (-0.106-0.107)	0.058 (-0.049-0.164)	-0.11 (-0.214--0.003)	-0.176 (-0.277--0.07)	0.378 (0.283-0.466)	-0.249 (-0.346--0.146)	-0.211 (-0.31--0.106)	-0.248 (-0.346--0.145)	-0.172 (-0.273--0.066)	0.533 (0.452-0.605)	-0.089 (-0.194-0.018)	0.033 (-0.073-0.14)	-0.023 (-0.129-0.084)	-0.03 (-0.137-0.077)	0.452 (0.362-0.533)
	circ.MORC3	0.027 (-0.08-0.133)	0.018 (-0.089-0.125)	-0.109 (-0.213--0.002)	0.497 (0.412-0.573)	-0.29 (-0.385--0.19)	0.569 (0.492-0.637)	-0.243 (-0.341--0.14)	0.499 (0.414-0.575)	-0.22 (-0.319--0.116)	0.308 (0.208-0.401)	-0.064 (-0.17-0.043)	0.626 (0.556-0.687)	0.164 (0.058-0.266)	0.789 (0.745-0.826)	-0.243 (-0.341--0.14)	0.647 (0.58-0.705)	0.071 (-0.036-0.176)	NA	0.199 (0.094-0.299)	0.028 (-0.079-0.134)	0.581 (0.505-0.647)	0.098 (-0.009-0.202)	-0.221 (-0.32--0.117)	0.258 (0.155-0.355)	0.083 (-0.024-0.188)	0.217 (0.113-0.317)	0.241 (0.138-0.339)	0.369 (0.273-0.458)	0.577 (0.501-0.644)	0.38 (0.285-0.468)	0.545 (0.465-0.616)	-0.287 (-0.382--0.186)	0.44 (0.35-0.522)	0.491 (0.405-0.568)	0.073 (-0.034-0.178)	0.084 (-0.023-0.189)	-0.207 (-0.307--0.103)	-0.03 (-0.136-0.077)	0.106 (-0.001-0.21)	0.207 (0.103-0.307)	0.375 (0.279-0.463)	-0.196 (-0.296--0.091)
	circ.Plt.circR4	-0.088 (-0.192-0.019)	-0.087 (-0.192-0.02)	-0.163 (-0.265--0.057)	0.157 (0.051-0.26)	-0.314 (-0.407--0.214)	0.246 (0.143-0.343)	-0.361 (-0.45--0.265)	0.239 (0.136-0.337)	-0.4 (-0.486--0.307)	0.227 (0.123-0.326)	0.02 (-0.087-0.126)	0.234 (0.13-0.332)	0.38 (0.285-0.468)	0.297 (0.196-0.391)	-0.195 (-0.296--0.091)	0.453 (0.364-0.534)	-0.069 (-0.174-0.038)	0.199 (0.094-0.299)	NA	0.479 (0.392-0.557)	0.186 (0.081-0.287)	-0.082 (-0.187-0.025)	-0.37 (-0.459--0.275)	0.351 (0.254-0.441)	0.274 (0.173-0.37)	0.211 (0.107-0.311)	0.161 (0.055-0.263)	0.319 (0.219-0.411)	0.132 (0.026-0.235)	-0.075 (-0.18-0.032)	-0.086 (-0.191-0.02)	-0.443 (-0.525--0.353)	0.031 (-0.076-0.137)	-0.056 (-0.161-0.051)	0.255 (0.152-0.352)	0.285 (0.184-0.38)	-0.358 (-0.448--0.262)	0.208 (0.104-0.308)	-0.17 (-0.272--0.065)	-0.127 (-0.23--0.02)	-0.066 (-0.172-0.041)	-0.434 (-0.516--0.343)
	lin.TPTEP1	-0.103 (-0.208-0.003)	-0.116 (-0.22--0.009)	-0.179 (-0.28--0.073)	0.087 (-0.02-0.192)	-0.267 (-0.363--0.165)	0.025 (-0.082-0.131)	-0.36 (-0.45--0.264)	0.079 (-0.028-0.184)	-0.392 (-0.478--0.297)	0.059 (-0.048-0.165)	-0.179 (-0.28--0.074)	0.025 (-0.082-0.131)	0.385 (0.29-0.472)	0.117 (0.011-0.221)	-0.086 (-0.191-0.021)	0.309 (0.209-0.402)	-0.127 (-0.231--0.021)	0.028 (-0.079-0.134)	0.479 (0.392-0.557)	NA	0.314 (0.214-0.407)	-0.181 (-0.282--0.075)	-0.364 (-0.453--0.268)	0.26 (0.158-0.357)	0.317 (0.218-0.41)	0.221 (0.117-0.32)	0.126 (0.02-0.23)	0.309 (0.209-0.402)	0.113 (0.006-0.217)	-0.059 (-0.164-0.048)	0.005 (-0.102-0.112)	-0.376 (-0.464--0.28)	0.077 (-0.03-0.182)	-0.046 (-0.151-0.061)	0.235 (0.132-0.334)	0.265 (0.163-0.362)	-0.281 (-0.376--0.18)	0.406 (0.313-0.491)	-0.081 (-0.186-0.026)	-0.048 (-0.153-0.059)	0.004 (-0.102-0.111)	-0.329 (-0.421--0.231)
	circ.TPTEP1	-0.099 (-0.204-0.007)	-0.096 (-0.201-0.011)	-0.131 (-0.235--0.025)	0.383 (0.289-0.471)	-0.285 (-0.38--0.183)	0.393 (0.299-0.48)	-0.292 (-0.386--0.191)	0.391 (0.296-0.477)	-0.273 (-0.369--0.171)	0.254 (0.151-0.351)	-0.148 (-0.251--0.042)	0.534 (0.454-0.606)	0.053 (-0.054-0.159)	0.602 (0.53-0.666)	-0.302 (-0.396--0.202)	0.477 (0.39-0.556)	-0.012 (-0.119-0.094)	0.581 (0.505-0.647)	0.186 (0.081-0.287)	0.314 (0.214-0.407)	NA	-0.023 (-0.13-0.084)	-0.282 (-0.377--0.18)	0.159 (0.053-0.261)	0.074 (-0.033-0.179)	0.143 (0.037-0.246)	0.186 (0.081-0.287)	0.236 (0.133-0.334)	0.394 (0.3-0.481)	0.244 (0.141-0.342)	0.398 (0.305-0.484)	-0.345 (-0.436--0.248)	0.345 (0.248-0.436)	0.381 (0.286-0.469)	0.101 (-0.006-0.205)	0.059 (-0.048-0.165)	-0.29 (-0.384--0.189)	-0.07 (-0.176-0.037)	-0.014 (-0.121-0.093)	0.075 (-0.032-0.18)	0.277 (0.176-0.373)	-0.212 (-0.312--0.108)
	lncRNA.AL355075.4	0.194 (0.089-0.294)	0.208 (0.104-0.308)	0.246 (0.143-0.343)	-0.033 (-0.139-0.074)	0.315 (0.215-0.408)	-0.03 (-0.136-0.077)	0.474 (0.387-0.553)	-0.02 (-0.126-0.087)	0.397 (0.303-0.483)	-0.023 (-0.129-0.084)	0.26 (0.157-0.356)	0.038 (-0.069-0.144)	-0.274 (-0.37--0.172)	0.011 (-0.096-0.117)	0.442 (0.352-0.524)	0.135 (0.028-0.238)	0.352 (0.254-0.442)	0.098 (-0.009-0.202)	-0.082 (-0.187-0.025)	-0.181 (-0.282--0.075)	-0.023 (-0.13-0.084)	NA	0.572 (0.495-0.64)	-0.054 (-0.16-0.053)	-0.165 (-0.267--0.059)	-0.09 (-0.195-0.017)	-0.078 (-0.183-0.029)	-0.054 (-0.159-0.053)	-0.002 (-0.109-0.105)	-0.027 (-0.134-0.079)	-0.039 (-0.145-0.068)	0.436 (0.346-0.519)	-0.165 (-0.267--0.059)	-0.074 (-0.179-0.033)	-0.344 (-0.435--0.246)	-0.23 (-0.329--0.127)	0.526 (0.444-0.599)	0.031 (-0.076-0.137)	0.304 (0.204-0.398)	0.301 (0.2-0.395)	0.156 (0.05-0.258)	0.529 (0.447-0.602)
	lncRNA.RMRP	0.22 (0.116-0.319)	0.237 (0.134-0.335)	0.476 (0.389-0.554)	-0.17 (-0.272--0.065)	0.687 (0.626-0.74)	-0.277 (-0.373--0.176)	0.907 (0.886-0.924)	-0.324 (-0.417--0.225)	0.816 (0.777-0.849)	-0.229 (-0.328--0.125)	0.315 (0.215-0.408)	-0.284 (-0.379--0.183)	-0.526 (-0.599--0.444)	-0.365 (-0.454--0.269)	0.633 (0.565-0.693)	-0.365 (-0.454--0.269)	0.512 (0.429-0.587)	-0.221 (-0.32--0.117)	-0.37 (-0.459--0.275)	-0.364 (-0.453--0.268)	-0.282 (-0.377--0.18)	0.572 (0.495-0.64)	NA	-0.315 (-0.408--0.216)	-0.355 (-0.445--0.258)	-0.309 (-0.403--0.209)	-0.227 (-0.326--0.124)	-0.322 (-0.415--0.223)	-0.241 (-0.339--0.138)	-0.184 (-0.285--0.079)	-0.272 (-0.368--0.17)	0.83 (0.793-0.86)	-0.386 (-0.473--0.291)	-0.334 (-0.425--0.236)	-0.444 (-0.526--0.354)	-0.389 (-0.476--0.295)	0.908 (0.888-0.925)	-0.152 (-0.254--0.046)	0.162 (0.056-0.264)	0.084 (-0.023-0.189)	-0.063 (-0.168-0.044)	0.858 (0.827-0.884)
	lncRNA.LINC00989	-0.072 (-0.178-0.035)	-0.041 (-0.147-0.066)	-0.266 (-0.362--0.164)	0.159 (0.053-0.261)	-0.387 (-0.474--0.293)	0.19 (0.085-0.291)	-0.323 (-0.416--0.224)	0.18 (0.075-0.282)	-0.364 (-0.453--0.267)	0.286 (0.185-0.381)	-0.143 (-0.246--0.037)	0.201 (0.096-0.301)	0.39 (0.296-0.477)	0.35 (0.252-0.44)	-0.179 (-0.28--0.073)	0.383 (0.288-0.471)	-0.095 (-0.2-0.011)	0.258 (0.155-0.355)	0.351 (0.254-0.441)	0.26 (0.158-0.357)	0.159 (0.053-0.261)	-0.054 (-0.16-0.053)	-0.315 (-0.408--0.216)	NA	0.309 (0.21-0.403)	0.28 (0.179-0.376)	0.294 (0.193-0.388)	0.311 (0.211-0.404)	0.331 (0.233-0.423)	0.056 (-0.051-0.161)	0.162 (0.057-0.264)	-0.339 (-0.43--0.241)	0.163 (0.058-0.265)	0.218 (0.114-0.317)	0.32 (0.221-0.413)	0.347 (0.25-0.438)	-0.283 (-0.378--0.182)	0.217 (0.113-0.317)	-0.078 (-0.183-0.029)	0.021 (-0.086-0.127)	0.125 (0.018-0.228)	-0.277 (-0.372--0.175)
	lncRNA.LINC02284	-0.149 (-0.252--0.043)	-0.171 (-0.273--0.065)	-0.263 (-0.36--0.161)	-0.047 (-0.153-0.06)	-0.248 (-0.346--0.145)	-0.043 (-0.149-0.064)	-0.338 (-0.43--0.24)	0.039 (-0.068-0.145)	-0.28 (-0.375--0.179)	0.024 (-0.083-0.13)	-0.123 (-0.227--0.017)	0.011 (-0.096-0.117)	0.398 (0.305-0.485)	0.145 (0.039-0.248)	-0.091 (-0.196-0.015)	0.304 (0.204-0.397)	-0.18 (-0.281--0.074)	0.083 (-0.024-0.188)	0.274 (0.173-0.37)	0.317 (0.218-0.41)	0.074 (-0.033-0.179)	-0.165 (-0.267--0.059)	-0.355 (-0.445--0.258)	0.309 (0.21-0.403)	NA	0.186 (0.081-0.287)	0.111 (0.004-0.215)	0.343 (0.246-0.434)	0.131 (0.025-0.235)	-0.005 (-0.112-0.101)	0.084 (-0.023-0.189)	-0.288 (-0.383--0.187)	0.089 (-0.018-0.194)	0.051 (-0.056-0.156)	0.332 (0.234-0.424)	0.347 (0.25-0.438)	-0.315 (-0.408--0.215)	0.387 (0.293-0.474)	0.078 (-0.029-0.183)	0.074 (-0.033-0.18)	0.04 (-0.067-0.146)	-0.275 (-0.37--0.173)
	lncRNA.AL954642.1	-0.031 (-0.137-0.076)	-0.058 (-0.164-0.049)	-0.198 (-0.298--0.093)	0.119 (0.013-0.223)	-0.296 (-0.391--0.196)	0.216 (0.112-0.315)	-0.309 (-0.402--0.209)	0.143 (0.037-0.246)	-0.32 (-0.412--0.221)	0.1 (-0.006-0.205)	-0.107 (-0.211-0)	0.168 (0.062-0.27)	0.333 (0.235-0.425)	0.29 (0.189-0.385)	-0.161 (-0.263--0.055)	0.309 (0.209-0.402)	-0.145 (-0.248--0.039)	0.217 (0.113-0.317)	0.211 (0.107-0.311)	0.221 (0.117-0.32)	0.143 (0.037-0.246)	-0.09 (-0.195-0.017)	-0.309 (-0.403--0.209)	0.28 (0.179-0.376)	0.186 (0.081-0.287)	NA	0.25 (0.147-0.347)	0.263 (0.161-0.36)	0.241 (0.138-0.339)	0.115 (0.008-0.219)	0.229 (0.125-0.328)	-0.334 (-0.425--0.235)	0.249 (0.146-0.346)	0.243 (0.14-0.341)	0.228 (0.124-0.326)	0.253 (0.15-0.35)	-0.277 (-0.372--0.175)	0.211 (0.106-0.31)	0.099 (-0.008-0.203)	0.112 (0.006-0.216)	0.203 (0.099-0.304)	-0.256 (-0.353--0.153)
	lncRNA.AC147067.1	0.066 (-0.041-0.172)	0.088 (-0.019-0.192)	-0.175 (-0.276--0.069)	0.075 (-0.031-0.181)	-0.16 (-0.262--0.054)	0.15 (0.044-0.252)	-0.204 (-0.304--0.099)	0.112 (0.006-0.216)	-0.195 (-0.295--0.09)	0.005 (-0.101-0.112)	-0.032 (-0.139-0.075)	0.139 (0.033-0.242)	0.381 (0.285-0.468)	0.273 (0.171-0.369)	-0.089 (-0.194-0.018)	0.262 (0.16-0.359)	-0.041 (-0.147-0.066)	0.241 (0.138-0.339)	0.161 (0.055-0.263)	0.126 (0.02-0.23)	0.186 (0.081-0.287)	-0.078 (-0.183-0.029)	-0.227 (-0.326--0.124)	0.294 (0.193-0.388)	0.111 (0.004-0.215)	0.25 (0.147-0.347)	NA	0.247 (0.144-0.344)	0.181 (0.075-0.282)	0.016 (-0.091-0.123)	0.105 (-0.002-0.209)	-0.249 (-0.346--0.146)	0.115 (0.008-0.219)	0.113 (0.007-0.217)	0.245 (0.142-0.343)	0.275 (0.174-0.371)	-0.192 (-0.292--0.087)	0.084 (-0.023-0.189)	-0.035 (-0.141-0.072)	-0.002 (-0.109-0.105)	0.071 (-0.036-0.177)	-0.202 (-0.302--0.098)
	lncRNA.AC026785.2	-0.017 (-0.123-0.09)	-0.031 (-0.137-0.076)	-0.154 (-0.256--0.048)	0.12 (0.013-0.224)	-0.28 (-0.375--0.179)	0.215 (0.11-0.314)	-0.299 (-0.394--0.199)	0.19 (0.085-0.291)	-0.311 (-0.404--0.211)	0.139 (0.033-0.242)	-0.062 (-0.168-0.045)	0.186 (0.081-0.287)	0.412 (0.319-0.497)	0.351 (0.254-0.441)	-0.194 (-0.294--0.089)	0.441 (0.351-0.523)	0.001 (-0.106-0.107)	0.369 (0.273-0.458)	0.319 (0.219-0.411)	0.309 (0.209-0.402)	0.236 (0.133-0.334)	-0.054 (-0.159-0.053)	-0.322 (-0.415--0.223)	0.311 (0.211-0.404)	0.343 (0.246-0.434)	0.263 (0.161-0.36)	0.247 (0.144-0.344)	NA	0.366 (0.27-0.455)	0.117 (0.011-0.221)	0.133 (0.027-0.236)	-0.331 (-0.422--0.232)	0.229 (0.125-0.327)	0.14 (0.034-0.243)	0.3 (0.2-0.394)	0.393 (0.299-0.48)	-0.266 (-0.362--0.164)	0.269 (0.167-0.365)	0.142 (0.036-0.245)	0.17 (0.064-0.271)	0.16 (0.054-0.262)	-0.288 (-0.383--0.188)
	lncRNA.LIPCAR	0.041 (-0.066-0.147)	0.039 (-0.068-0.145)	-0.138 (-0.241--0.032)	0.316 (0.217-0.409)	-0.269 (-0.365--0.167)	0.356 (0.26-0.446)	-0.212 (-0.311--0.108)	0.378 (0.283-0.466)	-0.206 (-0.306--0.101)	0.199 (0.095-0.3)	-0.04 (-0.146-0.067)	0.411 (0.318-0.496)	0.315 (0.215-0.408)	0.528 (0.447-0.601)	-0.177 (-0.278--0.071)	0.365 (0.269-0.454)	0.058 (-0.049-0.164)	0.577 (0.501-0.644)	0.132 (0.026-0.235)	0.113 (0.006-0.217)	0.394 (0.3-0.481)	-0.002 (-0.109-0.105)	-0.241 (-0.339--0.138)	0.331 (0.233-0.423)	0.131 (0.025-0.235)	0.241 (0.138-0.339)	0.181 (0.075-0.282)	0.366 (0.27-0.455)	NA	0.279 (0.178-0.375)	0.458 (0.369-0.538)	-0.278 (-0.374--0.177)	0.382 (0.287-0.47)	0.456 (0.367-0.537)	0.197 (0.092-0.297)	0.242 (0.139-0.34)	-0.199 (-0.299--0.094)	-0.046 (-0.152-0.061)	0.145 (0.038-0.247)	0.205 (0.1-0.305)	0.4 (0.307-0.486)	-0.197 (-0.298--0.092)
	miR.21	-0.061 (-0.167-0.046)	-0.031 (-0.138-0.076)	-0.195 (-0.296--0.091)	0.292 (0.191-0.387)	-0.24 (-0.338--0.137)	0.209 (0.104-0.309)	-0.228 (-0.327--0.125)	0.266 (0.164-0.363)	-0.177 (-0.278--0.071)	0.077 (-0.03-0.182)	-0.162 (-0.264--0.056)	0.306 (0.206-0.4)	-0.055 (-0.16-0.052)	0.393 (0.298-0.479)	-0.293 (-0.387--0.192)	0.203 (0.099-0.303)	-0.11 (-0.214--0.003)	0.38 (0.285-0.468)	-0.075 (-0.18-0.032)	-0.059 (-0.164-0.048)	0.244 (0.141-0.342)	-0.027 (-0.134-0.079)	-0.184 (-0.285--0.079)	0.056 (-0.051-0.161)	-0.005 (-0.112-0.101)	0.115 (0.008-0.219)	0.016 (-0.091-0.123)	0.117 (0.011-0.221)	0.279 (0.178-0.375)	NA	0.705 (0.647-0.755)	0.07 (-0.037-0.176)	0.664 (0.6-0.72)	0.739 (0.686-0.784)	-0.087 (-0.192-0.02)	-0.1 (-0.205-0.006)	-0.218 (-0.317--0.114)	-0.13 (-0.234--0.024)	0.162 (0.057-0.264)	0.277 (0.175-0.373)	0.335 (0.237-0.426)	-0.102 (-0.207-0.005)
	miR.126	-0.096 (-0.2-0.011)	-0.097 (-0.201-0.01)	-0.258 (-0.355--0.156)	0.407 (0.313-0.492)	-0.267 (-0.363--0.165)	0.362 (0.266-0.451)	-0.272 (-0.368--0.171)	0.375 (0.28-0.463)	-0.254 (-0.351--0.152)	0.115 (0.008-0.219)	-0.297 (-0.392--0.197)	0.441 (0.351-0.523)	0.06 (-0.047-0.165)	0.53 (0.449-0.603)	-0.269 (-0.365--0.167)	0.371 (0.275-0.46)	-0.176 (-0.277--0.07)	0.545 (0.465-0.616)	-0.086 (-0.191-0.02)	0.005 (-0.102-0.112)	0.398 (0.305-0.484)	-0.039 (-0.145-0.068)	-0.272 (-0.368--0.17)	0.162 (0.057-0.264)	0.084 (-0.023-0.189)	0.229 (0.125-0.328)	0.105 (-0.002-0.209)	0.133 (0.027-0.236)	0.458 (0.369-0.538)	0.705 (0.647-0.755)	NA	-0.122 (-0.225--0.015)	0.804 (0.762-0.839)	0.841 (0.807-0.87)	-0.107 (-0.211-0)	-0.123 (-0.226--0.016)	-0.222 (-0.321--0.119)	0.087 (-0.02-0.192)	0.228 (0.124-0.326)	0.358 (0.261-0.448)	0.507 (0.424-0.582)	-0.154 (-0.257--0.048)
	miR.150	0.086 (-0.021-0.191)	0.115 (0.008-0.219)	0.379 (0.283-0.466)	-0.178 (-0.279--0.072)	0.588 (0.513-0.653)	-0.345 (-0.436--0.248)	0.789 (0.745-0.826)	-0.347 (-0.438--0.25)	0.711 (0.654-0.76)	-0.245 (-0.342--0.142)	0.23 (0.127-0.329)	-0.338 (-0.43--0.24)	-0.549 (-0.62--0.47)	-0.404 (-0.49--0.311)	0.503 (0.418-0.578)	-0.447 (-0.528--0.357)	0.378 (0.283-0.466)	-0.287 (-0.382--0.186)	-0.443 (-0.525--0.353)	-0.376 (-0.464--0.28)	-0.345 (-0.436--0.248)	0.436 (0.346-0.519)	0.83 (0.793-0.86)	-0.339 (-0.43--0.241)	-0.288 (-0.383--0.187)	-0.334 (-0.425--0.235)	-0.249 (-0.346--0.146)	-0.331 (-0.422--0.232)	-0.278 (-0.374--0.177)	0.07 (-0.037-0.176)	-0.122 (-0.225--0.015)	NA	-0.227 (-0.326--0.123)	-0.174 (-0.276--0.069)	-0.461 (-0.541--0.373)	-0.423 (-0.506--0.331)	0.768 (0.72-0.808)	-0.144 (-0.247--0.038)	0.171 (0.066-0.273)	0.114 (0.007-0.218)	-0.07 (-0.175-0.037)	0.761 (0.712-0.803)
	miR.197	-0.098 (-0.202-0.009)	-0.091 (-0.196-0.016)	-0.266 (-0.363--0.164)	0.354 (0.257-0.444)	-0.345 (-0.436--0.248)	0.358 (0.261-0.447)	-0.375 (-0.463--0.28)	0.362 (0.265-0.451)	-0.319 (-0.412--0.22)	0.146 (0.04-0.248)	-0.296 (-0.39--0.195)	0.41 (0.317-0.495)	0.113 (0.007-0.218)	0.493 (0.407-0.569)	-0.347 (-0.438--0.25)	0.322 (0.223-0.414)	-0.249 (-0.346--0.146)	0.44 (0.35-0.522)	0.031 (-0.076-0.137)	0.077 (-0.03-0.182)	0.345 (0.248-0.436)	-0.165 (-0.267--0.059)	-0.386 (-0.473--0.291)	0.163 (0.058-0.265)	0.089 (-0.018-0.194)	0.249 (0.146-0.346)	0.115 (0.008-0.219)	0.229 (0.125-0.327)	0.382 (0.287-0.47)	0.664 (0.6-0.72)	0.804 (0.762-0.839)	-0.227 (-0.326--0.123)	NA	0.811 (0.771-0.844)	0.038 (-0.069-0.145)	0.03 (-0.077-0.136)	-0.332 (-0.424--0.234)	0.028 (-0.079-0.135)	0.179 (0.074-0.281)	0.286 (0.185-0.381)	0.429 (0.338-0.512)	-0.248 (-0.346--0.146)
	miR.223	-0.137 (-0.241--0.031)	-0.109 (-0.213--0.002)	-0.276 (-0.372--0.175)	0.323 (0.224-0.415)	-0.294 (-0.389--0.194)	0.362 (0.266-0.451)	-0.359 (-0.448--0.262)	0.395 (0.301-0.482)	-0.319 (-0.412--0.22)	0.155 (0.049-0.258)	-0.202 (-0.302--0.097)	0.464 (0.376-0.544)	0.059 (-0.048-0.164)	0.534 (0.454-0.607)	-0.385 (-0.472--0.29)	0.325 (0.226-0.417)	-0.211 (-0.31--0.106)	0.491 (0.405-0.568)	-0.056 (-0.161-0.051)	-0.046 (-0.151-0.061)	0.381 (0.286-0.469)	-0.074 (-0.179-0.033)	-0.334 (-0.425--0.236)	0.218 (0.114-0.317)	0.051 (-0.056-0.156)	0.243 (0.14-0.341)	0.113 (0.007-0.217)	0.14 (0.034-0.243)	0.456 (0.367-0.537)	0.739 (0.686-0.784)	0.841 (0.807-0.87)	-0.174 (-0.276--0.069)	0.811 (0.771-0.844)	NA	0.037 (-0.07-0.143)	0.01 (-0.097-0.116)	-0.346 (-0.437--0.249)	-0.098 (-0.203-0.008)	0.188 (0.083-0.289)	0.303 (0.203-0.397)	0.484 (0.398-0.562)	-0.21 (-0.31--0.106)
	mRNA.PF4	-0.006 (-0.112-0.101)	-0.004 (-0.11-0.103)	-0.206 (-0.306--0.102)	-0.121 (-0.224--0.014)	-0.307 (-0.401--0.208)	0.029 (-0.078-0.135)	-0.377 (-0.465--0.282)	0.21 (0.106-0.31)	-0.327 (-0.419--0.228)	0.16 (0.054-0.262)	0.036 (-0.071-0.142)	0.106 (-0.001-0.21)	0.443 (0.353-0.524)	0.157 (0.051-0.259)	-0.261 (-0.358--0.159)	0.145 (0.038-0.247)	-0.248 (-0.346--0.145)	0.073 (-0.034-0.178)	0.255 (0.152-0.352)	0.235 (0.132-0.334)	0.101 (-0.006-0.205)	-0.344 (-0.435--0.246)	-0.444 (-0.526--0.354)	0.32 (0.221-0.413)	0.332 (0.234-0.424)	0.228 (0.124-0.326)	0.245 (0.142-0.343)	0.3 (0.2-0.394)	0.197 (0.092-0.297)	-0.087 (-0.192-0.02)	-0.107 (-0.211-0)	-0.461 (-0.541--0.373)	0.038 (-0.069-0.145)	0.037 (-0.07-0.143)	NA	0.836 (0.8-0.865)	-0.514 (-0.588--0.431)	-0.101 (-0.206-0.006)	-0.236 (-0.334--0.133)	-0.257 (-0.354--0.155)	-0.073 (-0.178-0.034)	-0.449 (-0.531--0.36)
	mRNA.PPBP	-0.004 (-0.11-0.103)	-0.007 (-0.114-0.1)	-0.199 (-0.3--0.095)	-0.078 (-0.183-0.029)	-0.296 (-0.39--0.196)	0.067 (-0.04-0.172)	-0.347 (-0.437--0.249)	0.165 (0.059-0.267)	-0.322 (-0.414--0.223)	0.173 (0.067-0.274)	0.008 (-0.099-0.114)	0.078 (-0.029-0.183)	0.471 (0.384-0.55)	0.15 (0.044-0.253)	-0.205 (-0.305--0.101)	0.198 (0.094-0.299)	-0.172 (-0.273--0.066)	0.084 (-0.023-0.189)	0.285 (0.184-0.38)	0.265 (0.163-0.362)	0.059 (-0.048-0.165)	-0.23 (-0.329--0.127)	-0.389 (-0.476--0.295)	0.347 (0.25-0.438)	0.347 (0.25-0.438)	0.253 (0.15-0.35)	0.275 (0.174-0.371)	0.393 (0.299-0.48)	0.242 (0.139-0.34)	-0.1 (-0.205-0.006)	-0.123 (-0.226--0.016)	-0.423 (-0.506--0.331)	0.03 (-0.077-0.136)	0.01 (-0.097-0.116)	0.836 (0.8-0.865)	NA	-0.427 (-0.511--0.336)	0.008 (-0.099-0.114)	-0.167 (-0.269--0.061)	-0.254 (-0.351--0.152)	-0.067 (-0.173-0.039)	-0.43 (-0.513--0.339)
	mRNA.PTPRC	0.222 (0.118-0.321)	0.225 (0.121-0.324)	0.486 (0.4-0.563)	-0.105 (-0.21-0.001)	0.699 (0.64-0.75)	-0.25 (-0.347--0.147)	0.893 (0.869-0.913)	-0.347 (-0.437--0.249)	0.791 (0.748-0.828)	-0.251 (-0.349--0.149)	0.208 (0.104-0.308)	-0.302 (-0.396--0.202)	-0.481 (-0.559--0.395)	-0.368 (-0.457--0.272)	0.677 (0.615-0.731)	-0.347 (-0.437--0.25)	0.533 (0.452-0.605)	-0.207 (-0.307--0.103)	-0.358 (-0.448--0.262)	-0.281 (-0.376--0.18)	-0.29 (-0.384--0.189)	0.526 (0.444-0.599)	0.908 (0.888-0.925)	-0.283 (-0.378--0.182)	-0.315 (-0.408--0.215)	-0.277 (-0.372--0.175)	-0.192 (-0.292--0.087)	-0.266 (-0.362--0.164)	-0.199 (-0.299--0.094)	-0.218 (-0.317--0.114)	-0.222 (-0.321--0.119)	0.768 (0.72-0.808)	-0.332 (-0.424--0.234)	-0.346 (-0.437--0.249)	-0.514 (-0.588--0.431)	-0.427 (-0.511--0.336)	NA	0.027 (-0.08-0.133)	0.2 (0.095-0.3)	0.143 (0.037-0.246)	0 (-0.106-0.107)	0.854 (0.822-0.881)
	mRNA.ITGA2B	-0.058 (-0.164-0.049)	-0.097 (-0.202-0.01)	-0.187 (-0.288--0.082)	0.01 (-0.097-0.116)	-0.065 (-0.171-0.041)	-0.05 (-0.155-0.057)	-0.171 (-0.273--0.066)	-0.103 (-0.207-0.004)	-0.166 (-0.268--0.061)	-0.081 (-0.186-0.026)	-0.341 (-0.432--0.243)	-0.175 (-0.276--0.069)	0.299 (0.199-0.393)	-0.072 (-0.177-0.035)	0.155 (0.05-0.258)	0.303 (0.202-0.397)	-0.089 (-0.194-0.018)	-0.03 (-0.136-0.077)	0.208 (0.104-0.308)	0.406 (0.313-0.491)	-0.07 (-0.176-0.037)	0.031 (-0.076-0.137)	-0.152 (-0.254--0.046)	0.217 (0.113-0.317)	0.387 (0.293-0.474)	0.211 (0.106-0.31)	0.084 (-0.023-0.189)	0.269 (0.167-0.365)	-0.046 (-0.152-0.061)	-0.13 (-0.234--0.024)	0.087 (-0.02-0.192)	-0.144 (-0.247--0.038)	0.028 (-0.079-0.135)	-0.098 (-0.203-0.008)	-0.101 (-0.206-0.006)	0.008 (-0.099-0.114)	0.027 (-0.08-0.133)	NA	0.28 (0.179-0.375)	0.316 (0.216-0.409)	0.123 (0.017-0.227)	-0.084 (-0.189-0.023)
	RNY1	0.029 (-0.077-0.136)	0.046 (-0.061-0.152)	-0.073 (-0.179-0.034)	-0.068 (-0.173-0.039)	0.113 (0.006-0.217)	-0.051 (-0.157-0.056)	0.078 (-0.029-0.183)	-0.168 (-0.27--0.063)	0.141 (0.035-0.244)	-0.054 (-0.16-0.053)	-0.117 (-0.221--0.011)	-0.037 (-0.143-0.07)	-0.12 (-0.224--0.014)	-0.042 (-0.148-0.065)	0.199 (0.094-0.299)	0.109 (0.003-0.214)	0.033 (-0.073-0.14)	0.106 (-0.001-0.21)	-0.17 (-0.272--0.065)	-0.081 (-0.186-0.026)	-0.014 (-0.121-0.093)	0.304 (0.204-0.398)	0.162 (0.056-0.264)	-0.078 (-0.183-0.029)	0.078 (-0.029-0.183)	0.099 (-0.008-0.203)	-0.035 (-0.141-0.072)	0.142 (0.036-0.245)	0.145 (0.038-0.247)	0.162 (0.057-0.264)	0.228 (0.124-0.326)	0.171 (0.066-0.273)	0.179 (0.074-0.281)	0.188 (0.083-0.289)	-0.236 (-0.334--0.133)	-0.167 (-0.269--0.061)	0.2 (0.095-0.3)	0.28 (0.179-0.375)	NA	0.844 (0.81-0.872)	0.704 (0.646-0.754)	0.369 (0.274-0.458)
	RNY3	0.011 (-0.096-0.117)	0.037 (-0.07-0.144)	-0.143 (-0.246--0.037)	0.077 (-0.03-0.182)	0.011 (-0.096-0.118)	0.066 (-0.041-0.172)	0.008 (-0.099-0.114)	-0.027 (-0.134-0.079)	0.041 (-0.066-0.147)	-0.001 (-0.108-0.106)	-0.186 (-0.287--0.081)	0.082 (-0.024-0.187)	-0.118 (-0.222--0.012)	0.111 (0.004-0.215)	0.096 (-0.01-0.201)	0.197 (0.093-0.298)	-0.023 (-0.129-0.084)	0.207 (0.103-0.307)	-0.127 (-0.23--0.02)	-0.048 (-0.153-0.059)	0.075 (-0.032-0.18)	0.301 (0.2-0.395)	0.084 (-0.023-0.189)	0.021 (-0.086-0.127)	0.074 (-0.033-0.18)	0.112 (0.006-0.216)	-0.002 (-0.109-0.105)	0.17 (0.064-0.271)	0.205 (0.1-0.305)	0.277 (0.175-0.373)	0.358 (0.261-0.448)	0.114 (0.007-0.218)	0.286 (0.185-0.381)	0.303 (0.203-0.397)	-0.257 (-0.354--0.155)	-0.254 (-0.351--0.152)	0.143 (0.037-0.246)	0.316 (0.216-0.409)	0.844 (0.81-0.872)	NA	0.733 (0.68-0.779)	0.287 (0.186-0.382)
	RNY4	-0.012 (-0.119-0.095)	0.007 (-0.1-0.113)	-0.183 (-0.284--0.078)	0.154 (0.048-0.256)	-0.098 (-0.202-0.009)	0.197 (0.092-0.297)	-0.106 (-0.21-0.001)	0.14 (0.034-0.244)	-0.056 (-0.162-0.051)	0.098 (-0.009-0.202)	-0.207 (-0.307--0.102)	0.239 (0.136-0.337)	-0.02 (-0.126-0.087)	0.327 (0.229-0.419)	-0.039 (-0.145-0.068)	0.311 (0.212-0.405)	-0.03 (-0.137-0.077)	0.375 (0.279-0.463)	-0.066 (-0.172-0.041)	0.004 (-0.102-0.111)	0.277 (0.176-0.373)	0.156 (0.05-0.258)	-0.063 (-0.168-0.044)	0.125 (0.018-0.228)	0.04 (-0.067-0.146)	0.203 (0.099-0.304)	0.071 (-0.036-0.177)	0.16 (0.054-0.262)	0.4 (0.307-0.486)	0.335 (0.237-0.426)	0.507 (0.424-0.582)	-0.07 (-0.175-0.037)	0.429 (0.338-0.512)	0.484 (0.398-0.562)	-0.073 (-0.178-0.034)	-0.067 (-0.173-0.039)	0 (-0.106-0.107)	0.123 (0.017-0.227)	0.704 (0.646-0.754)	0.733 (0.68-0.779)	NA	0.237 (0.133-0.335)
	RNY5	0.159 (0.053-0.261)	0.174 (0.069-0.276)	0.38 (0.285-0.468)	-0.213 (-0.312--0.109)	0.619 (0.549-0.681)	-0.28 (-0.375--0.178)	0.797 (0.754-0.832)	-0.385 (-0.472--0.29)	0.763 (0.715-0.804)	-0.214 (-0.313--0.11)	0.198 (0.093-0.298)	-0.303 (-0.397--0.203)	-0.558 (-0.627--0.48)	-0.342 (-0.433--0.244)	0.575 (0.499-0.643)	-0.313 (-0.406--0.213)	0.452 (0.362-0.533)	-0.196 (-0.296--0.091)	-0.434 (-0.516--0.343)	-0.329 (-0.421--0.231)	-0.212 (-0.312--0.108)	0.529 (0.447-0.602)	0.858 (0.827-0.884)	-0.277 (-0.372--0.175)	-0.275 (-0.37--0.173)	-0.256 (-0.353--0.153)	-0.202 (-0.302--0.098)	-0.288 (-0.383--0.188)	-0.197 (-0.298--0.092)	-0.102 (-0.207-0.005)	-0.154 (-0.257--0.048)	0.761 (0.712-0.803)	-0.248 (-0.346--0.146)	-0.21 (-0.31--0.106)	-0.449 (-0.531--0.36)	-0.43 (-0.513--0.339)	0.854 (0.822-0.881)	-0.084 (-0.189-0.023)	0.369 (0.274-0.458)	0.287 (0.186-0.382)	0.237 (0.133-0.335)	NA
		P-values (Figure 4A)
		mRNA.S100A8	mRNA.S100A9	lin.PHC3	circ.PHC3	lin.SMARCA5	circ.SMARCA5	lin.PNN	circ.PNN	lin.PPA2	circ.PPA2	lin.UBXN7	circ.UBXN7	lin.CORO1C	circ.CORO1C	lin.GSE1	circ.GSE1	lin.MORC3	circ.MORC3	circ.Plt.circR4	lin.TPTEP1	circ.TPTEP1	lncRNA.AL355075.4	lncRNA.RMRP	lncRNA.LINC00989	lncRNA.LINC02284	lncRNA.AL954642.1	lncRNA.AC147067.1	lncRNA.AC026785.2	lncRNA.LIPCAR	miR.21	miR.126	miR.150	miR.197	miR.223	mRNA.PF4	mRNA.PPBP	mRNA.PTPRC	mRNA.ITGA2B	RNY1	RNY3	RNY4	RNY5
	mRNA.S100A8	NA	0	0.326957	0.54463	0.0109648	0.351083	0.000581189	0.753696	6.91574e-05	0.462344	0.128416	0.841904	0.54989	0.754591	0.000117587	0.198746	0.837547	0.618477	0.108053	0.0574809	0.0681851	0.000339596	4.5811e-05	0.184056	0.00602693	0.572218	0.223568	0.761575	0.449721	0.261188	0.0787809	0.114118	0.0729663	0.0114198	0.918127	0.944674	3.91597e-05	0.28805	0.589261	0.843476	0.822868	0.00338477
	mRNA.S100A9	0	NA	0.715238	0.484627	0.0163443	0.253424	0.000498102	0.660312	5.50245e-05	0.633483	0.220225	0.846836	0.229363	0.687042	0.000175697	0.103059	0.579739	0.739997	0.109463	0.0332599	0.0774785	0.000114358	1.07029e-05	0.449943	0.00161198	0.286432	0.107918	0.57024	0.472189	0.565429	0.0754343	0.0347804	0.0956899	0.0456086	0.946776	0.898104	2.98231e-05	0.0748213	0.397013	0.492992	0.901168	0.00130554
	lin.PHC3	0.326957	0.715238	NA	0.936575	0	0.196985	0	0.583343	0	0.749198	6.75016e-14	0.712409	4.57235e-08	0.000495779	5.60639e-09	8.95645e-06	0	0.0451803	0.00272582	0.000964872	0.015758	4.81479e-06	0	7.25793e-07	9.4661e-07	0.000256686	0.00125688	0.00465147	0.0109201	0.000301186	1.46198e-06	5.85754e-13	6.76121e-07	2.40147e-07	0.00013295	0.000225403	0	0.000545056	0.178767	0.00837939	0.00072093	4.68958e-13
	circ.PHC3	0.54463	0.484627	0.936575	NA	0.000104985	0	0.00772896	1.24345e-14	0.000252285	1.72612e-08	0.00948513	0	0.15961	0	1.50725e-05	4.73586e-11	0.209546	0	0.00375651	0.111265	2.8022e-13	0.54921	0.00169893	0.00345663	0.391308	0.02808	0.166369	0.0274496	2.81867e-09	4.55825e-08	6.88338e-15	0.00104541	1.93403e-11	1.21909e-09	0.0266661	0.152841	0.0526908	0.856012	0.213362	0.157698	0.00457727	8.07038e-05
	lin.SMARCA5	0.0109648	0.0163443	0	0.000104985	NA	8.62491e-08	0	9.72918e-05	0	0.000224749	2.12059e-10	2.43971e-05	9.4591e-14	3.9968e-15	0	2.17604e-14	2.75113e-13	5.45966e-08	3.68343e-09	6.39607e-07	1.0184e-07	3.30718e-09	0	1.56763e-13	3.93107e-06	2.77114e-08	0.00314131	1.66766e-07	5.11237e-07	8.01184e-06	6.57621e-07	0	6.64833e-11	3.56547e-08	7.846e-09	2.87397e-08	0	0.229852	0.0385939	0.837814	0.072156	0
	circ.SMARCA5	0.351083	0.253424	0.196985	0	8.62491e-08	NA	1.49411e-06	0	4.53191e-07	2.76967e-11	0.794322	0	0.0112503	0	3.16495e-10	0	0.769191	0	4.94984e-06	0.650203	6.21725e-14	0.582252	2.26631e-07	0.000431781	0.435168	6.25902e-05	0.00587966	7.0008e-05	1.45159e-11	0.000110463	6.40599e-12	6.86144e-11	1.20339e-11	6.5965e-12	0.599566	0.220787	3.30594e-06	0.363558	0.345475	0.224894	0.000268072	1.69886e-07
	lin.PNN	0.000581189	0.000498102	0	0.00772896	0	1.49411e-06	NA	3.0001e-06	0	6.97914e-05	8.24008e-13	2.24009e-06	0	3.49942e-13	0	0	0	6.12808e-06	7.67608e-12	8.34266e-12	4.77626e-08	0	0	1.15356e-09	1.69231e-10	6.878e-09	0.000163174	1.96475e-08	8.70513e-05	2.25802e-05	3.69235e-07	0	9.95648e-13	1.05449e-11	7.47846e-13	5.61249e-11	0	0.00158474	0.15356	0.888247	0.0516997	0
	circ.PNN	0.753696	0.660312	0.583343	1.24345e-14	9.72918e-05	0	3.0001e-06	NA	1.65319e-07	4.75175e-14	0.07844	0	4.03738e-05	0	2.03639e-07	5.55112e-15	0.117523	0	8.92333e-06	0.14727	9.19265e-14	0.715323	1.0211e-09	0.000861386	0.4706	0.0084143	0.038981	0.000447621	5.96412e-13	6.85706e-07	9.65006e-13	5.11275e-11	7.06279e-12	4.35207e-14	9.99845e-05	0.00237339	5.62217e-11	0.0593658	0.00191441	0.615097	0.00970725	2.30482e-13
	lin.PPA2	6.91574e-05	5.50245e-05	0	0.000252285	0	4.53191e-07	0	1.65319e-07	NA	0.00431247	2.5971e-09	4.56056e-07	0	8.21565e-14	0	0	0	4.42883e-05	1.9984e-14	7.92699e-14	3.56987e-07	3.37508e-14	0	5.15521e-12	1.66515e-07	1.76666e-09	0.00032098	5.27754e-09	0.00014022	0.00110519	2.18611e-06	0	1.92339e-09	1.85122e-09	7.24716e-10	1.42793e-09	0	0.00216046	0.00921473	0.451041	0.300652	0
	circ.PPA2	0.462344	0.633483	0.749198	1.72612e-08	0.000224749	2.76967e-11	6.97914e-05	4.75175e-14	0.00431247	NA	0.164993	0	0.650966	3.53184e-12	1.47734e-07	6.18758e-10	0.396302	7.5323e-09	2.55719e-05	0.278945	2.34238e-06	0.679175	2.11179e-05	8.67542e-08	0.663583	0.0651032	0.923062	0.0103291	0.000224821	0.159998	0.034533	5.36834e-06	0.00731004	0.00423674	0.00314474	0.0014219	2.84798e-06	0.139621	0.320638	0.982654	0.072165	7.45873e-05
	lin.UBXN7	0.128416	0.220225	6.75016e-14	0.00948513	2.12059e-10	0.794322	8.24008e-13	0.07844	2.5971e-09	0.164993	NA	0.0158912	0.296182	0.195332	0.00127102	0.00118116	4.61386e-12	0.2395	0.71876	0.000941451	0.00628665	1.31183e-06	3.36596e-09	0.0083331	0.0234289	0.0501091	0.553191	0.255681	0.458548	0.00290261	2.52821e-08	1.90315e-05	2.99663e-08	0.000187496	0.508321	0.886556	0.000114371	1.22046e-10	0.0313563	0.000572847	0.000127389	0.0002472
	circ.UBXN7	0.841904	0.846836	0.712409	0	2.43971e-05	0	2.24009e-06	0	4.56056e-07	0	0.0158912	NA	0.100723	0	7.3503e-11	0	0.247484	0	1.42334e-05	0.647188	0	0.482038	1.07464e-07	0.000198079	0.842528	0.0019636	0.0105501	0.000601831	3.33067e-15	8.96639e-09	0	1.67358e-10	3.9968e-15	0	0.0521811	0.154354	1.52169e-08	0.0012508	0.495105	0.130585	9.07607e-06	1.36692e-08
	lin.CORO1C	0.54989	0.229363	4.57235e-08	0.15961	9.4591e-14	0.0112503	0	4.03738e-05	0	0.650966	0.296182	0.100723	NA	1.88932e-05	0.0148087	3.30124e-07	0.00714238	0.00248361	4.6918e-13	2.14051e-13	0.333428	3.12233e-07	0	9.50351e-14	2.59792e-14	3.29878e-10	4.32543e-13	2.88658e-15	3.29237e-09	0.315919	0.274006	0	0.0370737	0.283225	0	0	0	1.988e-08	0.0268169	0.0300307	0.714316	0
	circ.CORO1C	0.754591	0.687042	0.000495779	0	3.9968e-15	0	3.49942e-13	0	8.21565e-14	3.53184e-12	0.195332	0	1.88932e-05	NA	1.34115e-13	0	0.326966	0	2.62802e-08	0.0311852	0	0.841023	4.3674e-12	3.74627e-11	0.00752156	5.55962e-08	3.44547e-07	3.04885e-11	0	6.70575e-14	0	1.02141e-14	0	0	0.00386787	0.00574307	2.83507e-12	0.187964	0.442058	0.0415917	7.05563e-10	1.02275e-10
	lin.GSE1	0.000117587	0.000175697	5.60639e-09	1.50725e-05	0	3.16495e-10	0	2.03639e-07	0	1.47734e-07	0.00127102	7.3503e-11	0.0148087	1.34115e-13	NA	1.72023e-06	9.43468e-13	6.20865e-06	0.000299393	0.114486	1.3978e-08	0	0	0.000975779	0.0935143	0.00300875	0.10257	0.000336236	0.00109855	4.12275e-08	5.14777e-07	0	5.09319e-11	2.31593e-13	1.14177e-06	0.000147149	0	0.00418636	0.000229359	0.0769621	0.475073	0
	circ.GSE1	0.198746	0.103059	8.95645e-06	4.73586e-11	2.17604e-14	0	0	5.55112e-15	0	6.18758e-10	0.00118116	0	3.30124e-07	0	1.72023e-06	NA	0.551233	0	0	6.65208e-09	0	0.0132463	4.06875e-12	2.83773e-13	1.21833e-08	6.74769e-09	9.96139e-07	0	4.12692e-12	0.000166968	1.75193e-12	0	1.41484e-09	9.21981e-10	0.00778615	0.000243727	5.36327e-11	1.37289e-08	0.0443295	0.000262061	4.95257e-09	4.31072e-09
	lin.MORC3	0.837547	0.579739	0	0.209546	2.75113e-13	0.769191	0	0.117523	0	0.396302	4.61386e-12	0.247484	0.00714238	0.326966	9.43468e-13	0.551233	NA	0.193167	0.207271	0.0192419	0.82161	2.88991e-11	0	0.079719	0.000910349	0.00740118	0.455786	0.987917	0.289004	0.0437244	0.00119496	5.97744e-13	3.74047e-06	9.60599e-05	3.88344e-06	0.00152308	0	0.101499	0.53941	0.678337	0.57753	0
	circ.MORC3	0.618477	0.739997	0.0451803	0	5.45966e-08	0	6.12808e-06	0	4.42883e-05	7.5323e-09	0.2395	0	0.00248361	0	6.20865e-06	0	0.193167	NA	0.000228737	0.605523	0	0.0722105	4.25305e-05	1.56723e-06	0.128469	5.6047e-05	7.3928e-06	2.44738e-12	0	4.86278e-13	0	8.1114e-08	0	0	0.180247	0.123911	0.000122429	0.580191	0.0525858	0.000124279	1.03428e-12	0.000292006
	circ.Plt.circR4	0.108053	0.109463	0.00272582	0.00375651	3.68343e-09	4.94984e-06	7.67608e-12	8.92333e-06	1.9984e-14	2.55719e-05	0.71876	1.42334e-05	4.6918e-13	2.62802e-08	0.000299393	0	0.207271	0.000228737	NA	0	0.00057056	0.131029	1.98686e-12	3.14215e-11	2.96139e-07	9.04524e-05	0.00301831	2.08414e-09	0.0151239	0.170617	0.112843	0	0.575909	0.308833	2.07208e-06	9.55433e-08	1.13975e-11	0.000118185	0.00169775	0.0197799	0.223733	0
	lin.TPTEP1	0.0574809	0.0332599	0.000964872	0.111265	6.39607e-07	0.650203	8.34266e-12	0.14727	7.92699e-14	0.278945	0.000941451	0.647188	2.14051e-13	0.0311852	0.114486	6.65208e-09	0.0192419	0.605523	0	NA	3.71848e-09	0.000846976	5.10658e-12	1.20264e-06	2.47666e-09	4.23239e-05	0.0205107	6.71789e-09	0.0383473	0.281487	0.923903	8.90621e-13	0.160125	0.404183	1.22496e-05	7.40982e-07	1.50847e-07	7.54952e-15	0.137012	0.383365	0.935344	5.37505e-10
	circ.TPTEP1	0.0681851	0.0774785	0.015758	2.8022e-13	1.0184e-07	6.21725e-14	4.77626e-08	9.19265e-14	3.56987e-07	2.34238e-06	0.00628665	0	0.333428	0	1.3978e-08	0	0.82161	0	0.00057056	3.71848e-09	NA	0.668849	1.40942e-07	0.00340422	0.175907	0.00842692	0.000577222	1.13923e-05	5.08482e-14	5.7839e-06	2.68674e-14	6.60649e-11	6.856e-11	3.78364e-13	0.0636602	0.27616	5.87218e-08	0.196692	0.797116	0.169938	2.26594e-07	8.59754e-05
	lncRNA.AL355075.4	0.000339596	0.000114358	4.81479e-06	0.54921	3.30718e-09	0.582252	0	0.715323	3.37508e-14	0.679175	1.31183e-06	0.482038	3.12233e-07	0.841023	0	0.0132463	2.88991e-11	0.0722105	0.131029	0.000846976	0.668849	NA	0	0.322021	0.00234788	0.0973621	0.153673	0.326642	0.969535	0.615009	0.471091	0	0.00236165	0.173769	8.1148e-11	1.91892e-05	0	0.575637	1.16534e-08	1.71952e-08	0.00413531	0
	lncRNA.RMRP	4.5811e-05	1.07029e-05	0	0.00169893	0	2.26631e-07	0	1.0211e-09	0	2.11179e-05	3.36596e-09	1.07464e-07	0	4.3674e-12	0	4.06875e-12	0	4.25305e-05	1.98686e-12	5.10658e-12	1.40942e-07	0	NA	3.06127e-09	1.69855e-11	6.36697e-09	2.47385e-05	1.30409e-09	7.16874e-06	0.000657302	3.83441e-07	0	1.89626e-13	3.01965e-10	0	1.08802e-13	0	0.00514086	0.00290399	0.122047	0.251588	0
	lncRNA.LINC00989	0.184056	0.449943	7.25793e-07	0.00345663	1.56763e-13	0.000431781	1.15356e-09	0.000861386	5.15521e-12	8.67542e-08	0.0083331	0.000198079	9.50351e-14	3.74627e-11	0.000975779	2.83773e-13	0.079719	1.56723e-06	3.14215e-11	1.20264e-06	0.00340422	0.322021	3.06127e-09	NA	6.20063e-09	1.61013e-07	3.77109e-08	5.09692e-09	4.38981e-10	0.307782	0.00277329	1.50539e-10	0.00258869	5.44247e-05	1.66049e-09	5.33245e-11	1.21672e-07	5.58546e-05	0.151499	0.705637	0.0217777	2.37899e-07
	lncRNA.LINC02284	0.00602693	0.00161198	9.4661e-07	0.391308	3.93107e-06	0.435168	1.69231e-10	0.4706	1.66515e-07	0.663583	0.0234289	0.842528	2.59792e-14	0.00752156	0.0935143	1.21833e-08	0.000910349	0.128469	2.96139e-07	2.47666e-09	0.175907	0.00234788	1.69855e-11	6.20063e-09	NA	0.000601649	0.0418448	8.86109e-11	0.0155748	0.921534	0.124842	6.83262e-08	0.101534	0.354659	3.82116e-10	5.06197e-11	3.29681e-09	1.53211e-13	0.151393	0.172427	0.460603	2.9142e-07
	lncRNA.AL954642.1	0.572218	0.286432	0.000256686	0.02808	2.77114e-08	6.25902e-05	6.878e-09	0.0084143	1.76666e-09	0.0651032	0.0501091	0.0019636	3.29878e-10	5.55962e-08	0.00300875	6.74769e-09	0.00740118	5.6047e-05	9.04524e-05	4.23239e-05	0.00842692	0.0973621	6.36697e-09	1.61013e-07	0.000601649	NA	3.29513e-06	9.05865e-07	7.67382e-06	0.0350566	2.12115e-05	3.09867e-10	3.70464e-06	6.42497e-06	2.37608e-05	2.55609e-06	2.37055e-07	9.50576e-05	0.0699113	0.0391687	0.00016549	1.9056e-06
	lncRNA.AC147067.1	0.223568	0.107918	0.00125688	0.166369	0.00314131	0.00587966	0.000163174	0.038981	0.00032098	0.923062	0.553191	0.0105501	4.32543e-13	3.44547e-07	0.10257	9.96139e-07	0.455786	7.3928e-06	0.00301831	0.0205107	0.000577222	0.153673	2.47385e-05	3.77109e-08	0.0418448	3.29513e-06	NA	4.43913e-06	0.000846584	0.767299	0.0544096	3.71415e-06	0.0348457	0.0372154	5.21279e-06	2.73488e-07	0.000393832	0.125397	0.523156	0.972934	0.190765	0.000183189
	lncRNA.AC026785.2	0.761575	0.57024	0.00465147	0.0274496	1.66766e-07	7.0008e-05	1.96475e-08	0.000447621	5.27754e-09	0.0103291	0.255681	0.000601831	2.88658e-15	3.04885e-11	0.000336236	0	0.987917	2.44738e-12	2.08414e-09	6.71789e-09	1.13923e-05	0.326642	1.30409e-09	5.09692e-09	8.86109e-11	9.05865e-07	4.43913e-06	NA	3.4901e-12	0.0310396	0.0143814	4.57532e-10	2.20139e-05	0.0097237	1.88247e-08	6.17284e-14	7.20314e-07	5.32331e-07	0.0087096	0.00176396	0.00327663	6.71203e-08
	lncRNA.LIPCAR	0.449721	0.472189	0.0109201	2.81867e-09	5.11237e-07	1.45159e-11	8.70513e-05	5.96412e-13	0.00014022	0.000224821	0.458548	3.33067e-15	3.29237e-09	0	0.00109855	4.12692e-12	0.289004	0	0.0151239	0.0383473	5.08482e-14	0.969535	7.16874e-06	4.38981e-10	0.0155748	7.67382e-06	0.000846584	3.4901e-12	NA	1.84495e-07	0	2.01787e-07	3.27738e-13	0	0.000275588	6.52279e-06	0.000229766	0.39769	0.00778107	0.000148546	1.88738e-14	0.000265856
	miR.21	0.261188	0.565429	0.000301186	4.55825e-08	8.01184e-06	0.000110463	2.25802e-05	6.85706e-07	0.00110519	0.159998	0.00290261	8.96639e-09	0.315919	6.70575e-14	4.12275e-08	0.000166968	0.0437244	4.86278e-13	0.170617	0.281487	5.7839e-06	0.615009	0.000657302	0.307782	0.921534	0.0350566	0.767299	0.0310396	1.84495e-07	NA	0	0.198052	0	0	0.110768	0.0649689	5.33159e-05	0.0166253	0.00276718	2.2845e-07	2.64501e-10	0.0608017
	miR.126	0.0787809	0.0754343	1.46198e-06	6.88338e-15	6.57621e-07	6.40599e-12	3.69235e-07	9.65006e-13	2.18611e-06	0.034533	2.52821e-08	0	0.274006	0	5.14777e-07	1.75193e-12	0.00119496	0	0.112843	0.923903	2.68674e-14	0.471091	3.83441e-07	0.00277329	0.124842	2.12115e-05	0.0544096	0.0143814	0	0	NA	0.0252296	0	0	0.0497806	0.0242676	3.69707e-05	0.111568	2.37295e-05	1.14881e-11	0	0.00444459
	miR.150	0.114118	0.0347804	5.85754e-13	0.00104541	0	6.86144e-11	0	5.11275e-11	0	5.36834e-06	1.90315e-05	1.67358e-10	0	1.02141e-14	0	0	5.97744e-13	8.1114e-08	0	8.90621e-13	6.60649e-11	0	0	1.50539e-10	6.83262e-08	3.09867e-10	3.71415e-06	4.57532e-10	2.01787e-07	0.198052	0.0252296	NA	2.5767e-05	0.00129422	0	4.44089e-16	0	0.00815718	0.00159707	0.0361195	0.200167	0
	miR.197	0.0729663	0.0956899	6.76121e-07	1.93403e-11	6.64833e-11	1.20339e-11	9.95648e-13	7.06279e-12	1.92339e-09	0.00731004	2.99663e-08	3.9968e-15	0.0370737	0	5.09319e-11	1.41484e-09	3.74047e-06	0	0.575909	0.160125	6.856e-11	0.00236165	1.89626e-13	0.00258869	0.101534	3.70464e-06	0.0348457	2.20139e-05	3.27738e-13	0	0	2.5767e-05	NA	0	0.481026	0.588318	3.62978e-10	0.605022	0.000922686	8.79527e-08	0	3.78948e-06
	miR.223	0.0114198	0.0456086	2.40147e-07	1.21909e-09	3.56547e-08	6.5965e-12	1.05449e-11	4.35207e-14	1.85122e-09	0.00423674	0.000187496	0	0.283225	0	2.31593e-13	9.21981e-10	9.60599e-05	0	0.308833	0.404183	3.78364e-13	0.173769	3.01965e-10	5.44247e-05	0.354659	6.42497e-06	0.0372154	0.0097237	0	0	0	0.00129422	0	NA	0.498425	0.861328	6.00324e-11	0.0706957	0.000523556	1.27493e-08	0	0.000100654
	mRNA.PF4	0.918127	0.946776	0.00013295	0.0266661	7.846e-09	0.599566	7.47846e-13	9.99845e-05	7.24716e-10	0.00314474	0.508321	0.0521811	0	0.00386787	1.14177e-06	0.00778615	3.88344e-06	0.180247	2.07208e-06	1.22496e-05	0.0636602	8.1148e-11	0	1.66049e-09	3.82116e-10	2.37608e-05	5.21279e-06	1.88247e-08	0.000275588	0.110768	0.0497806	0	0.481026	0.498425	NA	0	0	0.0633632	1.14522e-05	1.67239e-06	0.18189	0
	mRNA.PPBP	0.944674	0.898104	0.000225403	0.152841	2.87397e-08	0.220787	5.61249e-11	0.00237339	1.42793e-09	0.0014219	0.886556	0.154354	0	0.00574307	0.000147149	0.000243727	0.00152308	0.123911	9.55433e-08	7.40982e-07	0.27616	1.91892e-05	1.08802e-13	5.33245e-11	5.06197e-11	2.55609e-06	2.73488e-07	6.17284e-14	6.52279e-06	0.0649689	0.0242676	4.44089e-16	0.588318	0.861328	0	NA	2.22045e-16	0.887132	0.00207425	2.20659e-06	0.216015	0
	mRNA.PTPRC	3.91597e-05	2.98231e-05	0	0.0526908	0	3.30594e-06	0	5.62217e-11	0	2.84798e-06	0.000114371	1.52169e-08	0	2.83507e-12	0	5.36327e-11	0	0.000122429	1.13975e-11	1.50847e-07	5.87218e-08	0	0	1.21672e-07	3.29681e-09	2.37055e-07	0.000393832	7.20314e-07	0.000229766	5.33159e-05	3.69707e-05	0	3.62978e-10	6.00324e-11	0	2.22045e-16	NA	0.625378	0.000219422	0.00858391	0.99591	0
	mRNA.ITGA2B	0.28805	0.0748213	0.000545056	0.856012	0.229852	0.363558	0.00158474	0.0593658	0.00216046	0.139621	1.22046e-10	0.0012508	1.988e-08	0.187964	0.00418636	1.37289e-08	0.101499	0.580191	0.000118185	7.54952e-15	0.196692	0.575637	0.00514086	5.58546e-05	1.53211e-13	9.50576e-05	0.125397	5.32331e-07	0.39769	0.0166253	0.111568	0.00815718	0.605022	0.0706957	0.0633632	0.887132	0.625378	NA	1.66357e-07	2.912e-09	0.023629	0.124729
	RNY1	0.589261	0.397013	0.178767	0.213362	0.0385939	0.345475	0.15356	0.00191441	0.00921473	0.320638	0.0313563	0.495105	0.0268169	0.442058	0.000229359	0.0443295	0.53941	0.0525858	0.00169775	0.137012	0.797116	1.16534e-08	0.00290399	0.151499	0.151393	0.0699113	0.523156	0.0087096	0.00778107	0.00276718	2.37295e-05	0.00159707	0.000922686	0.000523556	1.14522e-05	0.00207425	0.000219422	1.66357e-07	NA	0	0	2.28551e-12
	RNY3	0.843476	0.492992	0.00837939	0.157698	0.837814	0.224894	0.888247	0.615097	0.451041	0.982654	0.000572847	0.130585	0.0300307	0.0415917	0.0769621	0.000262061	0.678337	0.000124279	0.0197799	0.383365	0.169938	1.71952e-08	0.122047	0.705637	0.172427	0.0391687	0.972934	0.00176396	0.000148546	2.2845e-07	1.14881e-11	0.0361195	8.79527e-08	1.27493e-08	1.67239e-06	2.20659e-06	0.00858391	2.912e-09	0	NA	0	7.62974e-08
	RNY4	0.822868	0.901168	0.00072093	0.00457727	0.072156	0.000268072	0.0516997	0.00970725	0.300652	0.072165	0.000127389	9.07607e-06	0.714316	7.05563e-10	0.475073	4.95257e-09	0.57753	1.03428e-12	0.223733	0.935344	2.26594e-07	0.00413531	0.251588	0.0217777	0.460603	0.00016549	0.190765	0.00327663	1.88738e-14	2.64501e-10	0	0.200167	0	0	0.18189	0.216015	0.99591	0.023629	0	0	NA	1.09788e-05
	RNY5	0.00338477	0.00130554	4.68958e-13	8.07038e-05	0	1.69886e-07	0	2.30482e-13	0	7.45873e-05	0.0002472	1.36692e-08	0	1.02275e-10	0	4.31072e-09	0	0.000292006	0	5.37505e-10	8.59754e-05	0	0	2.37899e-07	2.9142e-07	1.9056e-06	0.000183189	6.71203e-08	0.000265856	0.0608017	0.00444459	0	3.78948e-06	0.000100654	0	0	0	0.124729	2.28551e-12	7.62974e-08	1.09788e-05	NA

## Sheet: Figure 4B
	No aspirin
		Correlation coefficients with 95% confidence intervals (Figure 4B: No aspirin)
		Arachidonic Acid	ADP 5	ADP 20	Collagen 0.4	Collagen 4	Collagen 10	TRAP6	U4
	mRNA.PTPRC	-0.304 (-0.431--0.167)	-0.123 (-0.263-0.023)	-0.281 (-0.41--0.142)	0.083 (-0.063-0.225)	-0.246 (-0.378--0.105)	-0.164 (-0.302--0.02)	-0.176 (-0.313--0.031)	-0.286 (-0.414--0.147)
	lin.GSE1	-0.294 (-0.421--0.156)	-0.078 (-0.221-0.068)	-0.147 (-0.286--0.002)	0.013 (-0.132-0.158)	-0.17 (-0.308--0.026)	-0.121 (-0.262-0.024)	-0.202 (-0.337--0.059)	-0.232 (-0.365--0.09)
	RNY5	-0.267 (-0.397--0.127)	-0.099 (-0.241-0.046)	-0.294 (-0.421--0.156)	0.079 (-0.066-0.222)	-0.179 (-0.315--0.034)	-0.125 (-0.265-0.02)	-0.149 (-0.288--0.004)	-0.192 (-0.328--0.048)
	lncRNA.RMRP	-0.236 (-0.368--0.094)	-0.084 (-0.227-0.061)	-0.236 (-0.368--0.094)	0.058 (-0.088-0.201)	-0.169 (-0.307--0.025)	-0.135 (-0.275-0.01)	-0.098 (-0.239-0.048)	-0.214 (-0.349--0.072)
	lin.PNN	-0.211 (-0.346--0.068)	-0.1 (-0.241-0.046)	-0.213 (-0.347--0.07)	0.063 (-0.083-0.206)	-0.172 (-0.309--0.027)	-0.141 (-0.28-0.004)	-0.076 (-0.218-0.07)	-0.167 (-0.304--0.022)
	miR.150	-0.231 (-0.364--0.089)	-0.109 (-0.25-0.037)	-0.177 (-0.314--0.032)	0.031 (-0.114-0.176)	-0.154 (-0.292--0.009)	-0.139 (-0.278-0.006)	-0.076 (-0.219-0.07)	-0.149 (-0.288--0.004)
	mRNA.ITGA2B	-0.18 (-0.317--0.036)	-0.053 (-0.196-0.093)	-0.189 (-0.325--0.045)	0.052 (-0.094-0.195)	-0.112 (-0.253-0.033)	-0.138 (-0.278-0.007)	-0.114 (-0.255-0.032)	-0.214 (-0.348--0.071)
	RNY3	-0.188 (-0.324--0.044)	0.056 (-0.09-0.199)	-0.266 (-0.396--0.126)	0.032 (-0.113-0.177)	-0.105 (-0.247-0.04)	-0.066 (-0.209-0.08)	-0.026 (-0.171-0.119)	-0.049 (-0.192-0.097)
	lncRNA.AL355075.4	-0.154 (-0.292--0.009)	-0.031 (-0.176-0.114)	-0.16 (-0.298--0.015)	0.06 (-0.086-0.203)	-0.072 (-0.214-0.074)	-0.029 (-0.174-0.116)	-0.044 (-0.188-0.101)	-0.146 (-0.285--0.001)
	lin.PPA2	-0.168 (-0.305--0.023)	0.012 (-0.134-0.156)	-0.183 (-0.32--0.039)	0.041 (-0.105-0.185)	-0.095 (-0.237-0.051)	-0.006 (-0.151-0.139)	-0.023 (-0.168-0.122)	-0.136 (-0.276-0.009)
	lin.MORC3	-0.104 (-0.245-0.042)	-0.092 (-0.233-0.054)	-0.12 (-0.261-0.025)	0.142 (-0.003-0.281)	-0.135 (-0.275-0.01)	0.014 (-0.131-0.159)	-0.031 (-0.175-0.115)	-0.192 (-0.328--0.049)
	lin.TPTEP1	0.007 (-0.138-0.152)	-0.115 (-0.256-0.03)	-0.042 (-0.186-0.103)	0.037 (-0.109-0.181)	-0.098 (-0.239-0.048)	-0.134 (-0.274-0.011)	-0.057 (-0.201-0.089)	-0.093 (-0.234-0.053)
	lin.SMARCA5	-0.143 (-0.282-0.002)	-0.01 (-0.155-0.135)	-0.127 (-0.267-0.018)	0.046 (-0.1-0.189)	-0.059 (-0.202-0.087)	-0.071 (-0.214-0.075)	-0.082 (-0.225-0.064)	-0.026 (-0.171-0.119)
	RNY4	-0.1 (-0.242-0.045)	-0.004 (-0.149-0.141)	-0.205 (-0.34--0.062)	0.079 (-0.067-0.222)	-0.054 (-0.197-0.092)	0.018 (-0.127-0.163)	-0.077 (-0.219-0.069)	-0.014 (-0.159-0.131)
	circ.PPA2	0.01 (-0.135-0.155)	0 (-0.145-0.145)	-0.105 (-0.246-0.041)	-0.141 (-0.28-0.005)	0.042 (-0.103-0.186)	-0.045 (-0.189-0.101)	-0.044 (-0.188-0.102)	-0.044 (-0.188-0.101)
	RNY1	-0.121 (-0.261-0.025)	0.078 (-0.068-0.221)	-0.203 (-0.338--0.06)	0.029 (-0.117-0.173)	-0.051 (-0.195-0.094)	-0.01 (-0.155-0.135)	0.018 (-0.127-0.163)	0.008 (-0.137-0.153)
	lin.PHC3	-0.051 (-0.195-0.095)	-0.019 (-0.163-0.127)	-0.046 (-0.19-0.099)	-0.009 (-0.153-0.137)	0.049 (-0.097-0.192)	-0.081 (-0.223-0.065)	0.037 (-0.109-0.181)	-0.091 (-0.233-0.054)
	miR.126	-0.012 (-0.157-0.133)	-0.005 (-0.15-0.14)	-0.11 (-0.251-0.035)	0.068 (-0.077-0.211)	-0.037 (-0.181-0.109)	0.024 (-0.122-0.168)	-0.058 (-0.201-0.088)	-0.057 (-0.2-0.089)
	lncRNA.LINC00989	0.022 (-0.123-0.167)	-0.003 (-0.148-0.142)	-0.116 (-0.257-0.03)	-0.001 (-0.146-0.144)	-0.025 (-0.169-0.121)	0.037 (-0.108-0.181)	-0.02 (-0.164-0.126)	-0.004 (-0.149-0.141)
	mRNA.S100A8	-0.101 (-0.242-0.045)	0.119 (-0.026-0.26)	-0.028 (-0.172-0.118)	0.15 (0.005-0.289)	-0.113 (-0.254-0.033)	-0.051 (-0.194-0.095)	0.071 (-0.075-0.213)	-0.045 (-0.189-0.1)
	lncRNA.AC026785.2	0.078 (-0.068-0.22)	0.005 (-0.14-0.15)	-0.071 (-0.214-0.075)	0.001 (-0.144-0.146)	-0.092 (-0.234-0.054)	0.014 (-0.132-0.158)	0.041 (-0.104-0.185)	0.036 (-0.11-0.18)
	mRNA.S100A9	-0.083 (-0.225-0.063)	0.14 (-0.005-0.28)	-0.042 (-0.186-0.104)	0.152 (0.007-0.29)	-0.1 (-0.242-0.046)	-0.043 (-0.187-0.103)	0.085 (-0.061-0.227)	-0.006 (-0.151-0.14)
	lncRNA.LIPCAR	0.042 (-0.104-0.186)	0.012 (-0.133-0.157)	-0.094 (-0.236-0.052)	0.082 (-0.064-0.224)	-0.054 (-0.197-0.092)	0.049 (-0.097-0.192)	0.013 (-0.133-0.158)	0.081 (-0.065-0.223)
	lncRNA.LINC02284	0.039 (-0.107-0.183)	0.04 (-0.106-0.184)	0.037 (-0.109-0.181)	0.018 (-0.127-0.163)	0.008 (-0.138-0.152)	0.016 (-0.129-0.161)	-0.018 (-0.163-0.127)	0.118 (-0.027-0.259)
	miR.21	0.031 (-0.114-0.175)	0.087 (-0.059-0.229)	-0.023 (-0.167-0.123)	0.083 (-0.063-0.225)	-0.01 (-0.155-0.135)	0.067 (-0.078-0.21)	0.069 (-0.077-0.211)	0.069 (-0.076-0.212)
	circ.MORC3	0.067 (-0.079-0.21)	0.08 (-0.066-0.222)	-0.013 (-0.158-0.132)	0.204 (0.06-0.339)	0.019 (-0.126-0.164)	0.107 (-0.038-0.248)	-0.026 (-0.171-0.119)	-0.038 (-0.182-0.108)
	lncRNA.AL954642.1	0.019 (-0.126-0.164)	0.045 (-0.101-0.189)	0.055 (-0.09-0.199)	0.067 (-0.079-0.21)	-0.015 (-0.16-0.13)	0.098 (-0.048-0.24)	0.156 (0.011-0.294)	0.036 (-0.109-0.181)
	circ.GSE1	0.108 (-0.037-0.25)	0.085 (-0.061-0.227)	-0.014 (-0.158-0.132)	0.136 (-0.01-0.275)	0.051 (-0.095-0.195)	0.106 (-0.04-0.247)	-0.009 (-0.154-0.136)	0.008 (-0.137-0.153)
	lin.CORO1C	0.109 (-0.037-0.25)	0.003 (-0.142-0.148)	0.126 (-0.02-0.266)	-0.051 (-0.195-0.094)	0.054 (-0.092-0.198)	0.076 (-0.07-0.219)	0.101 (-0.045-0.242)	0.079 (-0.067-0.222)
	circ.PHC3	0.046 (-0.1-0.189)	0.125 (-0.02-0.265)	0.039 (-0.107-0.183)	0.149 (0.004-0.288)	0.029 (-0.117-0.173)	0.078 (-0.068-0.221)	0.037 (-0.108-0.182)	0 (-0.145-0.145)
	miR.223	0.1 (-0.046-0.242)	0.066 (-0.08-0.209)	0.046 (-0.1-0.19)	0.003 (-0.142-0.148)	0.062 (-0.084-0.205)	0.154 (0.009-0.292)	0.049 (-0.097-0.192)	0.114 (-0.031-0.255)
	circ.TPTEP1	0.155 (0.01-0.293)	0.048 (-0.097-0.192)	0.015 (-0.131-0.159)	0.164 (0.019-0.302)	0.088 (-0.058-0.23)	0.038 (-0.107-0.182)	0.031 (-0.114-0.176)	0.071 (-0.075-0.214)
	miR.197	0.151 (0.006-0.29)	0.114 (-0.031-0.255)	0.005 (-0.14-0.15)	0.096 (-0.049-0.238)	0.029 (-0.116-0.174)	0.06 (-0.085-0.204)	0.102 (-0.044-0.244)	0.109 (-0.037-0.25)
	lin.UBXN7	0.1 (-0.046-0.241)	0.014 (-0.131-0.159)	0.189 (0.046-0.326)	0.003 (-0.142-0.148)	0.088 (-0.058-0.23)	0.149 (0.004-0.288)	0.084 (-0.062-0.226)	0.103 (-0.042-0.245)
	lncRNA.AC147067.1	0.092 (-0.053-0.234)	0.116 (-0.029-0.257)	0.064 (-0.082-0.207)	0.091 (-0.054-0.233)	0.062 (-0.083-0.206)	0.145 (0-0.284)	0.082 (-0.064-0.224)	0.119 (-0.026-0.26)
	circ.SMARCA5	0.137 (-0.008-0.277)	0.111 (-0.035-0.252)	0.131 (-0.015-0.271)	0.17 (0.026-0.308)	0.088 (-0.058-0.23)	0.139 (-0.006-0.279)	0.083 (-0.062-0.226)	0.048 (-0.098-0.192)
	circ.CORO1C	0.2 (0.057-0.335)	0.109 (-0.037-0.25)	0.103 (-0.043-0.244)	0.172 (0.028-0.31)	0.062 (-0.084-0.205)	0.16 (0.016-0.299)	0.05 (-0.096-0.194)	0.063 (-0.083-0.206)
	circ.PNN	0.115 (-0.031-0.256)	0.084 (-0.062-0.227)	0.105 (-0.041-0.246)	0.117 (-0.029-0.258)	0.111 (-0.035-0.252)	0.163 (0.018-0.301)	0.144 (-0.001-0.283)	0.102 (-0.043-0.244)
	circ.Plt.circR4	0.16 (0.016-0.298)	0.104 (-0.042-0.245)	0.152 (0.007-0.29)	0.219 (0.077-0.353)	0.102 (-0.044-0.243)	0.077 (-0.069-0.219)	0.13 (-0.015-0.27)	0.101 (-0.045-0.242)
	circ.UBXN7	0.12 (-0.025-0.261)	0.149 (0.004-0.288)	0.11 (-0.035-0.251)	0.207 (0.064-0.342)	0.132 (-0.013-0.272)	0.164 (0.019-0.302)	0.095 (-0.05-0.237)	0.093 (-0.053-0.235)
	mRNA.PPBP	0.224 (0.082-0.358)	0.066 (-0.08-0.209)	0.161 (0.016-0.299)	0.018 (-0.128-0.162)	0.116 (-0.029-0.257)	0.167 (0.023-0.305)	0.131 (-0.014-0.271)	0.254 (0.114-0.385)
	mRNA.PF4	0.22 (0.078-0.354)	0.091 (-0.054-0.233)	0.193 (0.049-0.329)	0.011 (-0.134-0.156)	0.116 (-0.03-0.256)	0.153 (0.008-0.292)	0.148 (0.003-0.287)	0.266 (0.126-0.396)
		P-values (Figure 4B: No aspirin)
		Arachidonic Acid	ADP 5	ADP 20	Collagen 0.4	Collagen 4	Collagen 10	TRAP6	U4
	mRNA.PTPRC	2.78e-05	0.0980704	0.000115534	0.266147	0.000789687	0.0263809	0.0173858	8.77e-05
	lin.GSE1	5.24e-05	0.292075	0.0474092	0.857139	0.0212999	0.101696	0.00609817	0.00158937
	RNY5	0.000251684	0.180337	5.27e-05	0.285187	0.0155595	0.0918713	0.0438507	0.00938715
	lncRNA.RMRP	0.00131091	0.255556	0.00131898	0.438478	0.0218171	0.0677729	0.188948	0.00355086
	lin.PNN	0.00406675	0.180151	0.00376653	0.394832	0.0201919	0.0570689	0.308138	0.0242513
	miR.150	0.00165878	0.142688	0.0167227	0.672294	0.0380011	0.0610087	0.305708	0.0438795
	mRNA.ITGA2B	0.0146258	0.478685	0.0104044	0.487194	0.12968	0.0615641	0.124408	0.00360942
	RNY3	0.0108625	0.451763	0.000269238	0.662564	0.155577	0.377267	0.724655	0.512843
	lncRNA.AL355075.4	0.0378337	0.67431	0.030468	0.420938	0.335721	0.693677	0.551894	0.048661
	lin.PPA2	0.0233441	0.875566	0.0129484	0.585613	0.200782	0.9336	0.754417	0.065751
	lin.MORC3	0.16323	0.217883	0.104665	0.0551229	0.0680898	0.845997	0.678924	0.00909767
	lin.TPTEP1	0.923819	0.119835	0.568023	0.622201	0.188618	0.0703966	0.441985	0.212571
	lin.SMARCA5	0.0540736	0.891354	0.0868021	0.539139	0.427582	0.340315	0.268386	0.723635
	RNY4	0.176608	0.955554	0.00533132	0.285831	0.471836	0.804315	0.302596	0.851984
	circ.PPA2	0.889944	0.999128	0.156966	0.0578189	0.567982	0.54804	0.553146	0.5503
	RNY1	0.103387	0.292396	0.00587084	0.698651	0.490382	0.894194	0.803796	0.911704
	lin.PHC3	0.493691	0.801826	0.532079	0.90906	0.513885	0.277811	0.622707	0.218515
	miR.126	0.871501	0.94574	0.137069	0.357287	0.618587	0.749647	0.43806	0.447412
	lncRNA.LINC00989	0.763396	0.971316	0.117708	0.990483	0.740993	0.617605	0.79218	0.952687
	mRNA.S100A8	0.175501	0.107977	0.706756	0.0429073	0.128666	0.494709	0.342708	0.541976
	lncRNA.AC026785.2	0.294495	0.946872	0.341025	0.987605	0.215856	0.855696	0.578775	0.632095
	mRNA.S100A9	0.266495	0.0582566	0.573247	0.0401979	0.178047	0.561612	0.253788	0.939412
	lncRNA.LIPCAR	0.572141	0.869841	0.205678	0.270289	0.469457	0.512144	0.86371	0.278072
	lncRNA.LINC02284	0.601802	0.59513	0.619906	0.803775	0.918944	0.82549	0.804602	0.111487
	miR.21	0.676107	0.241069	0.75925	0.263426	0.891662	0.364008	0.356772	0.349944
	circ.MORC3	0.369807	0.284156	0.863184	0.00572096	0.798619	0.148732	0.724991	0.611429
	lncRNA.AL954642.1	0.79531	0.543921	0.45559	0.370456	0.83819	0.187422	0.0349582	0.624212
	circ.GSE1	0.144043	0.253162	0.853479	0.0670321	0.49088	0.153127	0.901639	0.909614
	lin.CORO1C	0.142138	0.966666	0.0895973	0.489264	0.466179	0.306256	0.174885	0.287636
	circ.PHC3	0.53945	0.0919378	0.604407	0.0440947	0.697661	0.293584	0.614269	0.998885
	miR.223	0.177805	0.374272	0.534559	0.971665	0.405521	0.0376776	0.512919	0.122753
	circ.TPTEP1	0.0362214	0.515824	0.843724	0.0267051	0.237002	0.607091	0.673345	0.337497
	miR.197	0.041363	0.123683	0.946128	0.193902	0.694465	0.416671	0.168703	0.14266
	lin.UBXN7	0.179678	0.849877	0.0102237	0.966658	0.237244	0.0436342	0.258663	0.163617
	lncRNA.AC147067.1	0.213578	0.117551	0.392355	0.218918	0.401869	0.0494881	0.269785	0.107973
	circ.SMARCA5	0.0636646	0.135504	0.0780232	0.0210881	0.238434	0.0602234	0.261458	0.517473
	circ.CORO1C	0.00662914	0.14185	0.166866	0.0196118	0.40224	0.0300462	0.500488	0.397564
	circ.PNN	0.121571	0.256892	0.15662	0.11514	0.134289	0.0275864	0.0520194	0.168414
	circ.Plt.circR4	0.030275	0.162557	0.0402631	0.00285303	0.170924	0.301848	0.0797672	0.175727
	circ.UBXN7	0.104486	0.0442171	0.137192	0.0049829	0.0741778	0.0265033	0.198492	0.211071
	mRNA.PPBP	0.00225185	0.375082	0.0293017	0.811864	0.117554	0.0235776	0.0766346	0.00050923
	mRNA.PF4	0.00275423	0.21882	0.00881806	0.879904	0.118729	0.0386094	0.0458929	0.000275627
	Aspirin
		Correlation coefficients with 95% confidence intervals (Figure 4B: Aspirin)
		Arachidonic Acid	ADP 5	ADP 20	Collagen 0.4	Collagen 4	Collagen 10	TRAP6	U4
	mRNA.PTPRC	0.236 (0.082-0.38)	0.046 (-0.113-0.202)	-0.043 (-0.199-0.116)	0.139 (-0.019-0.29)	-0.037 (-0.194-0.121)	-0.032 (-0.188-0.127)	-0.075 (-0.23-0.084)	-0.043 (-0.199-0.116)
	lin.GSE1	0.153 (-0.005-0.303)	0.016 (-0.142-0.174)	-0.005 (-0.163-0.153)	0.082 (-0.077-0.236)	-0.031 (-0.187-0.128)	-0.023 (-0.18-0.135)	-0.005 (-0.163-0.153)	0.036 (-0.122-0.193)
	RNY5	0.265 (0.112-0.406)	0.014 (-0.144-0.172)	-0.062 (-0.217-0.097)	0.1 (-0.058-0.254)	-0.073 (-0.228-0.085)	-0.033 (-0.19-0.125)	-0.093 (-0.247-0.066)	-0.077 (-0.231-0.082)
	lncRNA.RMRP	0.273 (0.121-0.413)	0.042 (-0.116-0.199)	-0.045 (-0.202-0.113)	0.169 (0.011-0.318)	0.003 (-0.154-0.161)	-0.042 (-0.198-0.117)	-0.115 (-0.268-0.043)	-0.074 (-0.229-0.084)
	lin.PNN	0.203 (0.047-0.349)	0.039 (-0.12-0.195)	-0.019 (-0.176-0.139)	0.14 (-0.018-0.292)	-0.001 (-0.159-0.157)	-0.053 (-0.209-0.105)	-0.054 (-0.209-0.105)	-0.044 (-0.2-0.115)
	miR.150	0.304 (0.153-0.44)	-0.03 (-0.187-0.128)	-0.094 (-0.248-0.064)	0.081 (-0.078-0.235)	-0.032 (-0.188-0.127)	-0.073 (-0.228-0.086)	-0.14 (-0.291-0.018)	-0.064 (-0.219-0.095)
	mRNA.ITGA2B	-0.087 (-0.241-0.072)	-0.128 (-0.28-0.03)	-0.204 (-0.351--0.048)	-0.266 (-0.406--0.113)	-0.223 (-0.368--0.068)	-0.119 (-0.272-0.039)	0.005 (-0.153-0.162)	0.009 (-0.149-0.166)
	RNY3	0.08 (-0.078-0.235)	0.018 (-0.14-0.176)	-0.092 (-0.246-0.067)	-0.03 (-0.186-0.129)	-0.208 (-0.354--0.052)	-0.118 (-0.271-0.04)	-0.077 (-0.231-0.082)	-0.205 (-0.352--0.049)
	lncRNA.AL355075.4	0.231 (0.076-0.375)	0.028 (-0.13-0.185)	-0.05 (-0.206-0.109)	0.122 (-0.036-0.274)	-0.038 (-0.195-0.12)	-0.097 (-0.251-0.061)	-0.115 (-0.268-0.043)	-0.139 (-0.29-0.019)
	lin.PPA2	0.23 (0.076-0.374)	0.041 (-0.117-0.198)	-0.02 (-0.177-0.138)	0.195 (0.039-0.342)	0.046 (-0.112-0.203)	0.036 (-0.122-0.192)	-0.024 (-0.181-0.134)	0.052 (-0.106-0.208)
	lin.MORC3	0.251 (0.097-0.393)	0.121 (-0.037-0.274)	0.113 (-0.045-0.266)	0.208 (0.052-0.354)	0.081 (-0.077-0.236)	0.08 (-0.078-0.235)	0.002 (-0.155-0.16)	0.013 (-0.145-0.17)
	lin.TPTEP1	-0.112 (-0.265-0.046)	-0.001 (-0.159-0.156)	0.051 (-0.108-0.207)	-0.125 (-0.277-0.034)	-0.023 (-0.18-0.135)	-0.005 (-0.162-0.153)	0.083 (-0.076-0.237)	0.092 (-0.067-0.246)
	lin.SMARCA5	0.214 (0.059-0.36)	-0.052 (-0.208-0.106)	-0.099 (-0.253-0.059)	0.031 (-0.127-0.188)	-0.057 (-0.213-0.102)	-0.088 (-0.243-0.07)	-0.069 (-0.224-0.09)	-0.087 (-0.241-0.072)
	RNY4	0.037 (-0.122-0.193)	0.031 (-0.127-0.188)	0.006 (-0.152-0.163)	-0.022 (-0.179-0.137)	-0.077 (-0.231-0.082)	-0.053 (-0.209-0.106)	-0.027 (-0.184-0.131)	-0.18 (-0.328--0.023)
	circ.PPA2	-0.016 (-0.173-0.142)	-0.056 (-0.212-0.102)	0.013 (-0.145-0.17)	-0.101 (-0.255-0.058)	0.032 (-0.127-0.188)	-0.064 (-0.22-0.094)	0.061 (-0.097-0.217)	0.015 (-0.143-0.172)
	RNY1	0.193 (0.036-0.34)	0.001 (-0.157-0.158)	-0.092 (-0.246-0.067)	-0.004 (-0.161-0.154)	-0.187 (-0.335--0.03)	-0.113 (-0.266-0.045)	-0.138 (-0.289-0.02)	-0.231 (-0.375--0.076)
	lin.PHC3	0.236 (0.082-0.38)	-0.006 (-0.163-0.152)	-0.032 (-0.189-0.126)	0.13 (-0.028-0.282)	0.043 (-0.115-0.2)	-0.029 (-0.186-0.129)	0.003 (-0.155-0.16)	-0.1 (-0.254-0.058)
	miR.126	-0.076 (-0.231-0.082)	-0.012 (-0.169-0.146)	0.024 (-0.134-0.181)	0.009 (-0.149-0.166)	0.026 (-0.132-0.183)	-0.016 (-0.173-0.142)	0.02 (-0.138-0.177)	-0.105 (-0.258-0.054)
	lncRNA.LINC00989	-0.209 (-0.355--0.054)	0.037 (-0.121-0.193)	0.034 (-0.125-0.19)	-0.011 (-0.168-0.147)	0.107 (-0.051-0.261)	0.012 (-0.146-0.17)	0.063 (-0.096-0.218)	-0.04 (-0.196-0.119)
	mRNA.S100A8	-0.087 (-0.241-0.072)	-0.03 (-0.187-0.128)	-0.014 (-0.171-0.144)	0.118 (-0.04-0.271)	-0.028 (-0.185-0.13)	0.05 (-0.108-0.206)	0.082 (-0.077-0.236)	0.057 (-0.101-0.213)
	lncRNA.AC026785.2	-0.041 (-0.197-0.118)	0.021 (-0.137-0.178)	0.032 (-0.126-0.189)	-0.063 (-0.219-0.095)	0.002 (-0.156-0.159)	0.046 (-0.112-0.202)	0.088 (-0.071-0.242)	-0.025 (-0.182-0.133)
	mRNA.S100A9	-0.102 (-0.256-0.056)	-0.066 (-0.221-0.093)	-0.021 (-0.178-0.137)	0.088 (-0.07-0.243)	-0.056 (-0.212-0.103)	0.012 (-0.146-0.17)	0.067 (-0.091-0.223)	0.044 (-0.114-0.201)
	lncRNA.LIPCAR	-0.004 (-0.162-0.153)	0.136 (-0.022-0.287)	0.105 (-0.054-0.258)	0.233 (0.078-0.377)	0.167 (0.01-0.317)	0.062 (-0.096-0.218)	0.069 (-0.09-0.224)	-0.096 (-0.25-0.062)
	lncRNA.LINC02284	-0.158 (-0.308-0)	0.105 (-0.053-0.259)	0.004 (-0.154-0.162)	-0.118 (-0.271-0.04)	0.026 (-0.132-0.183)	-0.026 (-0.183-0.132)	0.039 (-0.119-0.195)	0.069 (-0.09-0.224)
	miR.21	0.028 (-0.13-0.185)	-0.001 (-0.159-0.156)	0.022 (-0.136-0.179)	0.075 (-0.084-0.23)	0.071 (-0.087-0.226)	0.055 (-0.104-0.21)	0.004 (-0.154-0.162)	-0.062 (-0.217-0.097)
	circ.MORC3	-0.108 (-0.261-0.051)	0.049 (-0.11-0.205)	0.073 (-0.086-0.228)	0.076 (-0.083-0.231)	0.079 (-0.079-0.234)	-0.051 (-0.207-0.108)	-0.062 (-0.218-0.097)	-0.136 (-0.287-0.023)
	lncRNA.AL954642.1	-0.077 (-0.232-0.082)	-0.062 (-0.217-0.097)	-0.1 (-0.254-0.059)	0.039 (-0.119-0.196)	-0.02 (-0.177-0.138)	-0.034 (-0.191-0.124)	-0.028 (-0.184-0.131)	-0.187 (-0.335--0.03)
	circ.GSE1	-0.121 (-0.274-0.037)	0.008 (-0.15-0.165)	0.051 (-0.107-0.207)	-0.096 (-0.25-0.063)	0.005 (-0.152-0.163)	-0.01 (-0.168-0.148)	0.012 (-0.146-0.17)	-0.024 (-0.181-0.134)
	lin.CORO1C	-0.234 (-0.378--0.079)	0.036 (-0.123-0.192)	-0.013 (-0.17-0.145)	-0.047 (-0.203-0.112)	0.057 (-0.102-0.212)	0.05 (-0.108-0.206)	0.04 (-0.118-0.196)	-0.025 (-0.182-0.133)
	circ.PHC3	0.013 (-0.145-0.17)	-0.009 (-0.166-0.149)	-0.052 (-0.208-0.106)	0.078 (-0.081-0.233)	-0.012 (-0.169-0.146)	-0.042 (-0.199-0.116)	0 (-0.158-0.157)	-0.067 (-0.222-0.092)
	miR.223	-0.035 (-0.192-0.123)	0.031 (-0.127-0.188)	0.099 (-0.059-0.253)	0.059 (-0.099-0.215)	0.07 (-0.089-0.225)	0.043 (-0.116-0.199)	0.032 (-0.126-0.189)	-0.113 (-0.266-0.045)
	circ.TPTEP1	-0.011 (-0.168-0.147)	-0.107 (-0.261-0.051)	0.006 (-0.152-0.163)	-0.021 (-0.178-0.137)	-0.049 (-0.205-0.11)	-0.097 (-0.251-0.061)	-0.005 (-0.162-0.153)	-0.04 (-0.196-0.118)
	miR.197	-0.071 (-0.226-0.088)	0.063 (-0.096-0.219)	0.071 (-0.087-0.227)	0.075 (-0.084-0.23)	0.056 (-0.102-0.212)	0.102 (-0.057-0.255)	0.079 (-0.08-0.233)	-0.067 (-0.222-0.092)
	lin.UBXN7	0.181 (0.024-0.329)	0.126 (-0.033-0.278)	-0.018 (-0.175-0.14)	0.17 (0.013-0.319)	0.059 (-0.099-0.215)	-0.054 (-0.21-0.105)	-0.018 (-0.175-0.14)	0.081 (-0.078-0.235)
	lncRNA.AC147067.1	-0.075 (-0.23-0.083)	-0.069 (-0.224-0.089)	-0.03 (-0.187-0.128)	0.067 (-0.092-0.222)	-0.034 (-0.191-0.124)	0.031 (-0.127-0.188)	-0.102 (-0.256-0.056)	-0.117 (-0.27-0.041)
	circ.SMARCA5	0.028 (-0.131-0.184)	0.044 (-0.115-0.2)	0.098 (-0.061-0.252)	0.07 (-0.088-0.225)	0.025 (-0.133-0.182)	-0.005 (-0.163-0.152)	0.031 (-0.127-0.188)	-0.067 (-0.222-0.092)
	circ.CORO1C	-0.127 (-0.279-0.031)	0.041 (-0.117-0.198)	0.05 (-0.109-0.206)	-0.024 (-0.181-0.134)	0.053 (-0.105-0.209)	-0.009 (-0.167-0.149)	0.035 (-0.124-0.191)	-0.027 (-0.183-0.132)
	circ.PNN	-0.105 (-0.258-0.053)	0.066 (-0.092-0.221)	0.098 (-0.06-0.252)	-0.015 (-0.172-0.143)	0.169 (0.012-0.318)	0.051 (-0.108-0.207)	-0.005 (-0.162-0.153)	-0.073 (-0.228-0.085)
	circ.Plt.circR4	-0.197 (-0.344--0.04)	0.075 (-0.083-0.23)	0.135 (-0.024-0.286)	-0.071 (-0.226-0.088)	0.081 (-0.077-0.236)	0.13 (-0.029-0.282)	0.064 (-0.095-0.219)	0.061 (-0.098-0.216)
	circ.UBXN7	-0.014 (-0.171-0.144)	0.028 (-0.13-0.185)	0.041 (-0.118-0.197)	-0.002 (-0.16-0.156)	0.036 (-0.122-0.192)	-0.042 (-0.198-0.116)	-0.024 (-0.181-0.134)	-0.132 (-0.284-0.026)
	mRNA.PPBP	-0.122 (-0.275-0.036)	0.037 (-0.121-0.194)	0.092 (-0.067-0.246)	-0.029 (-0.186-0.129)	0.129 (-0.029-0.281)	0.133 (-0.025-0.285)	0.165 (0.008-0.315)	0.11 (-0.048-0.264)
	mRNA.PF4	-0.163 (-0.313--0.005)	0.025 (-0.133-0.182)	0.074 (-0.085-0.229)	-0.078 (-0.232-0.081)	0.173 (0.015-0.322)	0.103 (-0.056-0.256)	0.177 (0.02-0.326)	0.13 (-0.028-0.282)
		P-values (Figure 4B: Aspirin)
		Arachidonic Acid	ADP 5	ADP 20	Collagen 0.4	Collagen 4	Collagen 10	TRAP6	U4
	mRNA.PTPRC	0.00309513	0.573097	0.596145	0.0846167	0.645633	0.69695	0.354959	0.59731
	lin.GSE1	0.0579392	0.838931	0.950091	0.312623	0.706146	0.773927	0.948699	0.652692
	RNY5	0.000851864	0.859085	0.44631	0.214037	0.365254	0.679809	0.25221	0.343445
	lncRNA.RMRP	0.000579442	0.601937	0.575202	0.035764	0.967664	0.608063	0.153009	0.35759
	lin.PNN	0.0113658	0.631735	0.811911	0.0814505	0.988689	0.509531	0.508196	0.589918
	miR.150	0.000121942	0.708348	0.244131	0.319073	0.696413	0.369905	0.0832408	0.429409
	mRNA.ITGA2B	0.281734	0.112854	0.0107794	0.000839787	0.00522908	0.140369	0.954825	0.911541
	RNY3	0.321115	0.819331	0.257091	0.713661	0.00931212	0.143059	0.343636	0.010391
	lncRNA.AL355075.4	0.00386491	0.728257	0.539289	0.130938	0.637229	0.228453	0.154053	0.0852618
	lin.PPA2	0.00392165	0.60831	0.806276	0.0148624	0.566969	0.657544	0.765937	0.517021
	lin.MORC3	0.00163456	0.132098	0.160138	0.00949729	0.315272	0.319463	0.977761	0.875641
	lin.TPTEP1	0.16406	0.986406	0.529145	0.122538	0.779203	0.953747	0.306049	0.257032
	lin.SMARCA5	0.00737327	0.516517	0.21981	0.700623	0.480814	0.274048	0.39518	0.281243
	RNY4	0.651949	0.699979	0.943274	0.789568	0.343247	0.513562	0.734234	0.025255
	circ.PPA2	0.844575	0.487202	0.871014	0.211352	0.696133	0.426586	0.449522	0.857225
	RNY1	0.0162177	0.993886	0.256024	0.965375	0.0196976	0.161084	0.0869403	0.00380504
	lin.PHC3	0.00309807	0.941607	0.689825	0.107097	0.59158	0.722217	0.975218	0.214456
	miR.126	0.345394	0.88057	0.767311	0.914371	0.746811	0.845087	0.802885	0.195562
	lncRNA.LINC00989	0.00892182	0.648295	0.678859	0.895638	0.183432	0.879892	0.438991	0.623962
	mRNA.S100A8	0.283177	0.70866	0.866311	0.143061	0.726234	0.5342	0.312223	0.477622
	lncRNA.AC026785.2	0.615584	0.791514	0.692396	0.434698	0.981796	0.568307	0.276904	0.758791
	mRNA.S100A9	0.206263	0.415994	0.791244	0.27486	0.489764	0.879923	0.404413	0.583898
	lncRNA.LIPCAR	0.957943	0.0915171	0.194858	0.00353119	0.0373071	0.442762	0.394858	0.232884
	lncRNA.LINC02284	0.0496095	0.19263	0.959864	0.142918	0.744489	0.747894	0.630368	0.393783
	miR.21	0.729276	0.986057	0.787716	0.352929	0.379101	0.50026	0.959079	0.444446
	circ.MORC3	0.182141	0.547203	0.369665	0.34783	0.326074	0.531015	0.443068	0.0926417
	lncRNA.AL954642.1	0.340893	0.445	0.2154	0.628844	0.805342	0.670049	0.733829	0.019885
	circ.GSE1	0.133013	0.922966	0.52556	0.236093	0.945916	0.900152	0.87815	0.768709
	lin.CORO1C	0.00338139	0.659177	0.875235	0.565114	0.484798	0.534135	0.620731	0.754225
	circ.PHC3	0.876175	0.912097	0.518348	0.33584	0.886445	0.601383	0.995135	0.410811
	miR.223	0.664254	0.699875	0.218951	0.464703	0.389168	0.597196	0.692159	0.160697
	circ.TPTEP1	0.891941	0.183432	0.943987	0.79458	0.545517	0.228143	0.953809	0.621605
	miR.197	0.380989	0.435881	0.376942	0.354806	0.487059	0.207937	0.331047	0.407768
	lin.UBXN7	0.0245792	0.11923	0.825426	0.0344616	0.465167	0.505682	0.824383	0.318378
	lncRNA.AC147067.1	0.350657	0.391614	0.709248	0.410189	0.675113	0.700388	0.205041	0.146437
	circ.SMARCA5	0.732664	0.589449	0.224888	0.385072	0.756835	0.947735	0.702589	0.410936
	circ.CORO1C	0.114106	0.610584	0.540028	0.763802	0.508849	0.909952	0.668322	0.74278
	circ.PNN	0.192971	0.413469	0.224191	0.856516	0.0354519	0.530139	0.951317	0.364156
	circ.Plt.circR4	0.014231	0.350701	0.0949592	0.379722	0.314222	0.107983	0.428591	0.453067
	circ.UBXN7	0.863876	0.729993	0.613386	0.981215	0.657279	0.604441	0.765648	0.101842
	mRNA.PPBP	0.129543	0.646219	0.257335	0.716231	0.109512	0.0991357	0.0399002	0.171088
	mRNA.PF4	0.0427097	0.759512	0.36275	0.33683	0.0316694	0.202466	0.0273088	0.106327

## Sheet: Suppl. Fig. S7
	No aspirin																		Aspirin
			Arachidonic Acid																		Arachidonic Acid
				Correlation coefficients with 95% confidence intervals (Supplementary Figure S7: No aspirin)																		Correlation coefficients with 95% confidence intervals (Supplementary Figure S7: Aspirin)
				Age	Sex	BMI	CRP	Neutrophil_count	Neutrophil_percentage	Lymphocytes	Monocytes	Eosinophils	Basophils	Erythrocytes	MPV							Age	Sex	BMI	CRP	Neutrophil_count	Neutrophil_percentage	Lymphocytes	Monocytes	Eosinophils	Basophils	Erythrocytes	MPV
			miR.21	0.17 (0.025-0.307)	-0.076 (-0.219-0.069)	-0.07 (-0.213-0.076)	-0.072 (-0.215-0.074)	0.095 (-0.051-0.236)	0.096 (-0.05-0.237)	-0.059 (-0.202-0.087)	0.061 (-0.085-0.204)	0.016 (-0.13-0.161)	0.089 (-0.057-0.231)	-0.043 (-0.187-0.102)	0.161 (0.017-0.3)						miR.21	0.057 (-0.102-0.212)	-0.127 (-0.279-0.031)	0.036 (-0.122-0.193)	-0.02 (-0.177-0.138)	0.006 (-0.152-0.164)	-0.019 (-0.177-0.139)	-0.041 (-0.198-0.117)	0.157 (0-0.307)	0.112 (-0.046-0.265)	0.018 (-0.14-0.175)	0.019 (-0.139-0.176)	0.004 (-0.153-0.162)
			miR.126	0.131 (-0.015-0.271)	-0.074 (-0.217-0.072)	-0.09 (-0.232-0.056)	-0.07 (-0.213-0.075)	0.02 (-0.126-0.164)	0.045 (-0.1-0.189)	-0.037 (-0.181-0.109)	0.016 (-0.129-0.161)	-0.013 (-0.158-0.132)	0.097 (-0.048-0.239)	-0.013 (-0.158-0.132)	0.148 (0.003-0.287)						miR.126	0.118 (-0.04-0.271)	-0.079 (-0.234-0.08)	0.017 (-0.141-0.174)	-0.108 (-0.261-0.05)	0.032 (-0.126-0.189)	-0.074 (-0.229-0.084)	0.048 (-0.11-0.205)	0.154 (-0.004-0.304)	0.184 (0.027-0.332)	0.1 (-0.059-0.253)	0.093 (-0.066-0.247)	0.025 (-0.133-0.182)
			miR.150	0.099 (-0.047-0.24)	-0.074 (-0.217-0.072)	-0.056 (-0.2-0.089)	-0.026 (-0.171-0.119)	0.052 (-0.094-0.195)	0.001 (-0.144-0.147)	0.05 (-0.096-0.194)	0.033 (-0.113-0.177)	-0.01 (-0.155-0.136)	0.092 (-0.054-0.234)	-0.119 (-0.259-0.027)	0.007 (-0.138-0.152)						miR.150	-0.038 (-0.195-0.12)	0.199 (0.043-0.346)	0.037 (-0.121-0.194)	0.122 (-0.036-0.275)	-0.012 (-0.169-0.146)	-0.021 (-0.178-0.137)	0.057 (-0.102-0.212)	0.018 (-0.14-0.176)	0.09 (-0.069-0.244)	-0.046 (-0.202-0.112)	-0.036 (-0.192-0.123)	-0.056 (-0.211-0.103)
			miR.197	0.077 (-0.068-0.22)	-0.093 (-0.235-0.053)	-0.015 (-0.16-0.13)	0.024 (-0.121-0.169)	0.008 (-0.137-0.153)	0.033 (-0.113-0.177)	-0.04 (-0.184-0.105)	0.052 (-0.094-0.195)	-0.121 (-0.261-0.025)	0.035 (-0.11-0.179)	0.025 (-0.121-0.169)	0.076 (-0.07-0.218)						miR.197	0.122 (-0.036-0.275)	-0.09 (-0.244-0.069)	-0.099 (-0.253-0.059)	-0.103 (-0.256-0.056)	0.14 (-0.018-0.291)	0.085 (-0.073-0.24)	0.016 (-0.142-0.173)	0.005 (-0.153-0.162)	0.06 (-0.099-0.215)	0.064 (-0.094-0.22)	0.073 (-0.085-0.228)	-0.01 (-0.167-0.148)
			miR.223	0.139 (-0.006-0.278)	-0.074 (-0.216-0.072)	-0.052 (-0.196-0.093)	-0.065 (-0.208-0.081)	0.035 (-0.11-0.179)	0.053 (-0.092-0.197)	-0.036 (-0.18-0.11)	0.01 (-0.135-0.155)	0.008 (-0.137-0.153)	0.09 (-0.056-0.232)	-0.024 (-0.169-0.121)	0.171 (0.027-0.309)						miR.223	0.011 (-0.147-0.168)	-0.058 (-0.213-0.101)	0 (-0.158-0.157)	-0.179 (-0.328--0.022)	0.04 (-0.118-0.197)	-0.065 (-0.22-0.094)	0.065 (-0.093-0.221)	0.093 (-0.065-0.247)	0.178 (0.021-0.327)	0.143 (-0.015-0.294)	0.082 (-0.077-0.236)	0.002 (-0.156-0.16)
			lncRNA_AL355075.4	0.171 (0.027-0.309)	-0.025 (-0.17-0.12)	0.009 (-0.136-0.154)	-0.119 (-0.26-0.026)	-0.003 (-0.148-0.142)	-0.11 (-0.251-0.035)	0.053 (-0.093-0.197)	0.195 (0.052-0.331)	0.204 (0.061-0.339)	0.079 (-0.066-0.222)	-0.053 (-0.197-0.092)	-0.008 (-0.153-0.137)						lncRNA_AL355075.4	-0.009 (-0.166-0.149)	-0.064 (-0.22-0.094)	-0.019 (-0.176-0.139)	-0.033 (-0.189-0.126)	-0.269 (-0.409--0.116)	-0.164 (-0.314--0.007)	-0.051 (-0.207-0.108)	-0.118 (-0.27-0.041)	-0.048 (-0.204-0.111)	0.035 (-0.123-0.192)	0.087 (-0.072-0.241)	0.162 (0.004-0.311)
			lncRNA_LIPCAR	0.121 (-0.025-0.261)	-0.059 (-0.202-0.087)	-0.024 (-0.169-0.121)	0.056 (-0.09-0.199)	0.066 (-0.08-0.209)	0.051 (-0.095-0.195)	-0.034 (-0.178-0.112)	0.052 (-0.094-0.195)	-0.021 (-0.165-0.125)	0.08 (-0.065-0.223)	-0.06 (-0.203-0.086)	0.054 (-0.092-0.197)						lncRNA_LIPCAR	0 (-0.158-0.158)	0.077 (-0.082-0.232)	-0.064 (-0.219-0.095)	0.062 (-0.097-0.217)	0.032 (-0.126-0.189)	-0.103 (-0.257-0.055)	0.103 (-0.055-0.257)	0.095 (-0.064-0.249)	0.192 (0.035-0.339)	0.125 (-0.033-0.277)	0.058 (-0.101-0.214)	0.111 (-0.048-0.264)
			circUBXN7	0.045 (-0.1-0.189)	-0.101 (-0.242-0.045)	-0.017 (-0.162-0.128)	-0.1 (-0.242-0.046)	-0.071 (-0.214-0.075)	0.073 (-0.073-0.216)	-0.148 (-0.287--0.003)	-0.092 (-0.234-0.054)	-0.162 (-0.3--0.017)	0.066 (-0.08-0.209)	-0.033 (-0.177-0.112)	0.03 (-0.115-0.174)						circUBXN7	-0.072 (-0.227-0.087)	0.008 (-0.15-0.166)	-0.059 (-0.214-0.1)	-0.126 (-0.278-0.033)	0.065 (-0.093-0.221)	0.139 (-0.019-0.29)	-0.122 (-0.274-0.037)	0.057 (-0.101-0.213)	0.055 (-0.103-0.211)	0.021 (-0.137-0.178)	0.086 (-0.073-0.24)	0.065 (-0.093-0.221)
			circGSE1	0.024 (-0.121-0.169)	-0.108 (-0.249-0.038)	-0.016 (-0.16-0.13)	-0.034 (-0.178-0.112)	0.111 (-0.035-0.252)	0.088 (-0.058-0.23)	-0.005 (-0.15-0.14)	0.12 (-0.025-0.261)	0.073 (-0.073-0.216)	0.105 (-0.041-0.246)	-0.054 (-0.197-0.092)	0.159 (0.015-0.298)						circGSE1	-0.011 (-0.169-0.147)	0.063 (-0.096-0.218)	-0.218 (-0.363--0.062)	-0.1 (-0.254-0.059)	-0.013 (-0.17-0.145)	-0.096 (-0.25-0.062)	0.102 (-0.057-0.255)	-0.065 (-0.221-0.093)	0.014 (-0.144-0.171)	0.047 (-0.111-0.203)	-0.098 (-0.251-0.061)	0.022 (-0.136-0.179)
			circSMARCA5	0.098 (-0.048-0.24)	-0.109 (-0.25-0.037)	-0.022 (-0.167-0.123)	-0.087 (-0.229-0.058)	0.015 (-0.13-0.16)	-0.02 (-0.164-0.126)	-0.066 (-0.209-0.08)	0.094 (-0.052-0.235)	0.008 (-0.138-0.152)	-0.069 (-0.212-0.077)	-0.053 (-0.196-0.093)	0.152 (0.007-0.291)						circSMARCA5	0.012 (-0.146-0.17)	0.112 (-0.046-0.265)	-0.036 (-0.193-0.122)	-0.051 (-0.207-0.108)	-0.014 (-0.172-0.144)	-0.053 (-0.209-0.106)	0.078 (-0.081-0.233)	0.003 (-0.154-0.161)	0.078 (-0.081-0.233)	0.114 (-0.044-0.267)	-0.037 (-0.193-0.122)	0.087 (-0.071-0.242)
			RNY1	0.084 (-0.061-0.227)	-0.066 (-0.209-0.079)	-0.022 (-0.166-0.124)	0.134 (-0.011-0.274)	0.019 (-0.126-0.164)	-0.02 (-0.165-0.125)	0.012 (-0.133-0.157)	-0.007 (-0.152-0.138)	-0.098 (-0.24-0.048)	-0.03 (-0.175-0.115)	-0.088 (-0.231-0.057)	0.138 (-0.008-0.277)						RNY1	0.026 (-0.132-0.183)	0.086 (-0.073-0.24)	-0.062 (-0.218-0.096)	-0.106 (-0.26-0.052)	-0.063 (-0.219-0.096)	-0.144 (-0.295-0.014)	0.023 (-0.135-0.18)	0.068 (-0.09-0.223)	0.259 (0.106-0.401)	0.107 (-0.052-0.26)	-0.04 (-0.197-0.118)	0.022 (-0.136-0.179)
			RNY3	0.031 (-0.114-0.175)	-0.045 (-0.188-0.101)	-0.066 (-0.209-0.079)	0.131 (-0.014-0.271)	0.025 (-0.121-0.169)	-0.006 (-0.151-0.139)	0.017 (-0.129-0.161)	0.059 (-0.087-0.202)	-0.039 (-0.183-0.107)	-0.022 (-0.167-0.123)	-0.085 (-0.228-0.06)	0.123 (-0.023-0.263)						RNY3	0.008 (-0.15-0.165)	0.039 (-0.12-0.195)	0.019 (-0.139-0.176)	-0.04 (-0.196-0.118)	-0.017 (-0.174-0.141)	-0.135 (-0.286-0.024)	0.071 (-0.088-0.226)	0.172 (0.015-0.321)	0.209 (0.053-0.355)	0.03 (-0.129-0.186)	0.101 (-0.058-0.254)	-0.024 (-0.181-0.134)
			RNY4	0.057 (-0.089-0.2)	-0.069 (-0.212-0.077)	-0.069 (-0.211-0.077)	0.065 (-0.081-0.208)	0.049 (-0.097-0.192)	-0.008 (-0.152-0.138)	0.067 (-0.078-0.21)	0.04 (-0.106-0.184)	-0.017 (-0.162-0.128)	0.037 (-0.108-0.181)	-0.008 (-0.153-0.137)	0.116 (-0.029-0.257)						RNY4	0 (-0.158-0.157)	-0.069 (-0.224-0.09)	0.018 (-0.14-0.175)	-0.039 (-0.196-0.119)	-0.018 (-0.175-0.14)	-0.105 (-0.259-0.053)	0.044 (-0.115-0.2)	0.081 (-0.077-0.236)	0.143 (-0.015-0.294)	0.009 (-0.148-0.167)	0.13 (-0.028-0.282)	0.025 (-0.134-0.182)
			RNY5	0.185 (0.041-0.322)	-0.042 (-0.186-0.103)	-0.071 (-0.214-0.075)	0.129 (-0.016-0.269)	0.183 (0.039-0.32)	0.094 (-0.052-0.235)	0.028 (-0.117-0.173)	0.203 (0.059-0.338)	0.032 (-0.114-0.176)	0.088 (-0.058-0.23)	-0.119 (-0.259-0.027)	0.05 (-0.095-0.194)						RNY5	-0.032 (-0.189-0.126)	0.161 (0.004-0.311)	0.056 (-0.102-0.212)	0.057 (-0.101-0.213)	-0.027 (-0.183-0.132)	-0.074 (-0.229-0.084)	0.076 (-0.083-0.231)	0.007 (-0.151-0.164)	0.039 (-0.119-0.196)	0.002 (-0.155-0.16)	-0.039 (-0.195-0.12)	-0.046 (-0.202-0.112)
			PF4_mRNA	0.05 (-0.096-0.194)	-0.074 (-0.217-0.072)	-0.046 (-0.19-0.099)	0.066 (-0.08-0.209)	0.1 (-0.046-0.242)	0.043 (-0.102-0.187)	0.067 (-0.079-0.21)	0.089 (-0.056-0.231)	-0.081 (-0.223-0.065)	0.06 (-0.086-0.203)	-0.031 (-0.175-0.115)	0.09 (-0.056-0.232)						PF4_mRNA	-0.028 (-0.184-0.131)	-0.078 (-0.233-0.08)	-0.039 (-0.195-0.12)	-0.008 (-0.165-0.15)	0.024 (-0.134-0.181)	0.001 (-0.156-0.159)	0.035 (-0.123-0.192)	0.034 (-0.124-0.191)	0.01 (-0.148-0.167)	0.079 (-0.079-0.234)	0.042 (-0.117-0.198)	0.005 (-0.153-0.162)
			PF4_protein	-0.089 (-0.231-0.057)	-0.174 (-0.311--0.03)	0.013 (-0.132-0.158)	0.025 (-0.121-0.169)	0.059 (-0.087-0.203)	-0.05 (-0.194-0.095)	0.143 (-0.002-0.282)	0.163 (0.018-0.301)	0.031 (-0.115-0.175)	-0.001 (-0.146-0.145)	0.149 (0.004-0.288)	0.152 (0.007-0.29)						PF4_protein	0.039 (-0.119-0.195)	-0.011 (-0.168-0.147)	0.036 (-0.122-0.193)	-0.009 (-0.166-0.149)	-0.009 (-0.167-0.149)	-0.064 (-0.22-0.094)	-0.009 (-0.166-0.149)	0.072 (-0.086-0.227)	0.098 (-0.061-0.251)	-0.082 (-0.236-0.077)	0.186 (0.029-0.334)	0.056 (-0.102-0.212)
				P-values (Supplementary Figure S7: No aspirin)																		P-values (Supplementary Figure S7: Aspirin)
				Age	Sex	BMI	CRP	Neutrophil_count	Neutrophil_percentage	Lymphocytes	Monocytes	Eosinophils	Basophils	Erythrocytes	MPV							Age	Sex	BMI	CRP	Neutrophil_count	Neutrophil_percentage	Lymphocytes	Monocytes	Eosinophils	Basophils	Erythrocytes	MPV
			miR.21	0.0215894	0.304401	0.34906	0.334616	0.203196	0.197627	0.428016	0.414962	0.831491	0.230276	0.561109	0.0289917						miR.21	0.484325	0.115823	0.652414	0.808531	0.938346	0.81053	0.609754	0.0506865	0.163747	0.823418	0.815429	0.956131
			miR.126	0.0775549	0.320929	0.22495	0.343334	0.790203	0.541419	0.617905	0.83	0.858206	0.189636	0.857873	0.0453613						miR.126	0.142837	0.32836	0.833293	0.179858	0.68852	0.357697	0.549473	0.0562096	0.0218243	0.217088	0.24983	0.759192
			miR.150	0.182975	0.320595	0.448349	0.724771	0.486525	0.983964	0.499347	0.658731	0.896604	0.217183	0.109288	0.921215						miR.150	0.636753	0.0130514	0.644279	0.129861	0.880824	0.793662	0.483997	0.819723	0.265369	0.569647	0.660393	0.492176
			miR.197	0.297603	0.21107	0.841703	0.745367	0.916636	0.658713	0.588287	0.488043	0.102939	0.634655	0.741185	0.308357						miR.197	0.129229	0.26734	0.219991	0.20326	0.082915	0.291112	0.845289	0.952733	0.460114	0.427924	0.365131	0.904768
			miR.223	0.0610402	0.32105	0.481852	0.384851	0.636837	0.472477	0.630626	0.892338	0.90924	0.225309	0.743493	0.0205114						miR.223	0.892584	0.476312	0.99511	0.025474	0.618497	0.422698	0.418643	0.247769	0.0266458	0.0757792	0.313321	0.980662
			lncRNA_AL355075.4	0.0205528	0.733339	0.906354	0.107597	0.967955	0.137565	0.47402	0.00810012	0.00564602	0.285521	0.472712	0.91268						lncRNA_AL355075.4	0.9115	0.425414	0.814717	0.686448	0.000729246	0.0414275	0.529279	0.144848	0.554869	0.663096	0.28181	0.0445655
			lncRNA_LIPCAR	0.103456	0.430347	0.74246	0.45293	0.376704	0.490968	0.646976	0.488069	0.779504	0.27899	0.418935	0.46821						lncRNA_LIPCAR	0.999936	0.341784	0.431046	0.445363	0.692926	0.200821	0.201215	0.23979	0.0169375	0.120586	0.474777	0.17097
			circUBXN7	0.541758	0.175817	0.814391	0.178131	0.338557	0.326526	0.0459116	0.214221	0.0286345	0.373959	0.656453	0.686045						circUBXN7	0.373378	0.918331	0.468675	0.11957	0.418804	0.0852096	0.131407	0.480415	0.49513	0.796907	0.286883	0.42042
			circGSE1	0.742895	0.146144	0.832956	0.65199	0.136001	0.234736	0.942139	0.104381	0.325503	0.157159	0.468415	0.031174						circGSE1	0.888757	0.43886	0.00650595	0.216012	0.875909	0.233496	0.207114	0.420538	0.864249	0.558665	0.226844	0.787114
			circSMARCA5	0.186928	0.141517	0.763202	0.239732	0.835148	0.790247	0.373876	0.20757	0.919098	0.354809	0.480049	0.0396929						circSMARCA5	0.878487	0.165165	0.65631	0.530438	0.859817	0.514363	0.336327	0.966924	0.334794	0.157472	0.651599	0.280088
			RNY1	0.25568	0.37185	0.772067	0.0701297	0.798906	0.787067	0.867287	0.927721	0.186716	0.6834	0.23377	0.0631017						RNY1	0.74416	0.287612	0.442644	0.18782	0.435486	0.0737944	0.775962	0.399537	0.00111436	0.185133	0.618364	0.781456
			RNY3	0.67603	0.549386	0.371497	0.0769593	0.73918	0.933755	0.822979	0.427915	0.603048	0.766424	0.249972	0.0982017						RNY3	0.924038	0.633171	0.817415	0.621614	0.83498	0.0950084	0.379491	0.0324401	0.0091542	0.713991	0.212614	0.766149
			RNY4	0.44578	0.353564	0.356585	0.384816	0.513986	0.918987	0.364076	0.593677	0.818789	0.616578	0.913222	0.116406						RNY4	0.99822	0.396865	0.82462	0.62715	0.827021	0.192825	0.587925	0.315145	0.0763043	0.907739	0.10652	0.761043
			RNY5	0.0120419	0.569866	0.337776	0.0806093	0.0131775	0.20765	0.70399	0.00591055	0.671974	0.2352	0.109739	0.497488						RNY5	0.688893	0.0448339	0.486053	0.477644	0.743162	0.357374	0.348398	0.932193	0.627129	0.977203	0.632737	0.568506
			PF4_mRNA	0.502792	0.3184	0.53225	0.373502	0.177122	0.560645	0.36891	0.229026	0.277556	0.418462	0.676511	0.227						PF4_mRNA	0.732781	0.331603	0.634118	0.923599	0.769445	0.985791	0.664815	0.671204	0.90555	0.325706	0.605247	0.95456
			PF4_protein	0.232817	0.0183576	0.859585	0.737663	0.425298	0.49828	0.0538691	0.0274016	0.678078	0.994192	0.043879	0.0402765						PF4_protein	0.6309	0.894952	0.65644	0.916	0.909424	0.426879	0.914622	0.370431	0.227164	0.312939	0.0205668	0.487895
			ADP 5																		ADP 5
				Correlation coefficients with 95% confidence intervals (Supplementary Figure S7: No aspirin)																		Correlation coefficients with 95% confidence intervals (Supplementary Figure S7: Aspirin)
				Age	Sex	BMI	CRP	Neutrophil_count	Neutrophil_percentage	Lymphocytes	Monocytes	Eosinophils	Basophils	Erythrocytes	MPV							Age	Sex	BMI	CRP	Neutrophil_count	Neutrophil_percentage	Lymphocytes	Monocytes	Eosinophils	Basophils	Erythrocytes	MPV
			miR.21	0.131 (-0.015-0.271)	-0.072 (-0.215-0.074)	-0.017 (-0.162-0.128)	-0.053 (-0.197-0.092)	0.039 (-0.107-0.183)	0.03 (-0.116-0.174)	0.035 (-0.11-0.18)	0.117 (-0.028-0.258)	-0.066 (-0.209-0.08)	0.095 (-0.05-0.237)	0.026 (-0.12-0.17)	0.082 (-0.064-0.224)						miR.21	-0.008 (-0.165-0.15)	0.092 (-0.067-0.246)	0.027 (-0.132-0.183)	-0.113 (-0.266-0.045)	0.008 (-0.15-0.165)	-0.035 (-0.191-0.124)	0.031 (-0.127-0.188)	-0.017 (-0.174-0.141)	0.107 (-0.051-0.261)	0.047 (-0.112-0.203)	-0.144 (-0.295-0.014)	0.051 (-0.108-0.207)
			miR.126	0.136 (-0.009-0.276)	-0.074 (-0.217-0.072)	0.031 (-0.114-0.176)	-0.22 (-0.354--0.078)	-0.042 (-0.186-0.104)	-0.02 (-0.164-0.126)	0.015 (-0.13-0.16)	0.025 (-0.12-0.17)	-0.048 (-0.192-0.097)	0.123 (-0.022-0.263)	-0.019 (-0.164-0.126)	0.108 (-0.038-0.249)						miR.126	-0.103 (-0.257-0.055)	-0.049 (-0.205-0.109)	0.107 (-0.052-0.26)	-0.188 (-0.336--0.032)	-0.083 (-0.237-0.076)	-0.131 (-0.283-0.027)	0.103 (-0.056-0.256)	-0.04 (-0.196-0.118)	0.105 (-0.053-0.259)	0.019 (-0.139-0.176)	-0.012 (-0.17-0.146)	0.058 (-0.101-0.213)
			miR.150	0.242 (0.101-0.374)	-0.074 (-0.217-0.072)	-0.016 (-0.161-0.129)	-0.116 (-0.257-0.029)	0.052 (-0.094-0.196)	0.05 (-0.095-0.194)	0.036 (-0.11-0.18)	0.134 (-0.012-0.273)	-0.052 (-0.196-0.094)	0.069 (-0.077-0.212)	-0.114 (-0.254-0.032)	-0.05 (-0.194-0.096)						miR.150	-0.025 (-0.182-0.133)	0.165 (0.007-0.314)	0.071 (-0.087-0.227)	0.007 (-0.15-0.165)	0.034 (-0.125-0.19)	-0.011 (-0.168-0.147)	0.021 (-0.137-0.178)	0.03 (-0.128-0.187)	0.072 (-0.087-0.227)	-0.009 (-0.166-0.149)	-0.234 (-0.377--0.079)	-0.002 (-0.159-0.156)
			miR.197	0.176 (0.032-0.313)	-0.093 (-0.235-0.053)	0.065 (-0.081-0.208)	-0.126 (-0.266-0.019)	0.002 (-0.143-0.147)	0.064 (-0.082-0.207)	-0.044 (-0.188-0.101)	0.11 (-0.036-0.251)	-0.162 (-0.3--0.017)	0.065 (-0.081-0.208)	0.024 (-0.121-0.169)	0.124 (-0.022-0.264)						miR.197	-0.046 (-0.202-0.112)	-0.057 (-0.213-0.101)	0.031 (-0.127-0.188)	-0.171 (-0.32--0.014)	-0.01 (-0.168-0.148)	-0.028 (-0.184-0.131)	0.064 (-0.094-0.22)	-0.1 (-0.254-0.059)	0.069 (-0.09-0.224)	0.111 (-0.047-0.264)	-0.033 (-0.19-0.125)	0.083 (-0.076-0.238)
			miR.223	0.119 (-0.026-0.26)	-0.074 (-0.216-0.072)	0.039 (-0.106-0.184)	-0.208 (-0.343--0.065)	-0.032 (-0.176-0.114)	-0.025 (-0.169-0.121)	0.021 (-0.124-0.166)	0.009 (-0.137-0.154)	-0.051 (-0.195-0.095)	0.092 (-0.054-0.234)	0.003 (-0.142-0.148)	0.136 (-0.009-0.276)						miR.223	-0.122 (-0.274-0.037)	-0.021 (-0.178-0.137)	0.068 (-0.09-0.224)	-0.238 (-0.382--0.084)	-0.048 (-0.204-0.11)	-0.133 (-0.285-0.025)	0.137 (-0.022-0.288)	-0.066 (-0.221-0.093)	0.135 (-0.023-0.286)	0.1 (-0.059-0.253)	0.01 (-0.148-0.167)	0.089 (-0.069-0.244)
			lncRNA_AL355075.4	-0.024 (-0.168-0.122)	0.028 (-0.118-0.172)	0.005 (-0.14-0.15)	-0.097 (-0.239-0.048)	-0.088 (-0.23-0.058)	-0.084 (-0.227-0.061)	0.02 (-0.126-0.164)	0.018 (-0.127-0.163)	0.011 (-0.135-0.156)	0.037 (-0.109-0.181)	0.016 (-0.13-0.16)	0.017 (-0.128-0.162)						lncRNA_AL355075.4	0.031 (-0.127-0.188)	-0.025 (-0.182-0.133)	0.02 (-0.138-0.177)	-0.064 (-0.219-0.095)	-0.214 (-0.36--0.059)	-0.209 (-0.355--0.053)	0.039 (-0.12-0.195)	-0.079 (-0.234-0.079)	-0.06 (-0.216-0.098)	0.011 (-0.147-0.168)	-0.06 (-0.216-0.098)	0.119 (-0.04-0.271)
			lncRNA_LIPCAR	0.077 (-0.069-0.22)	-0.085 (-0.228-0.06)	0.074 (-0.072-0.217)	-0.033 (-0.177-0.113)	-0.01 (-0.155-0.135)	0.029 (-0.116-0.174)	0.029 (-0.117-0.173)	0.144 (-0.001-0.283)	-0.076 (-0.219-0.07)	0.108 (-0.037-0.25)	-0.024 (-0.169-0.121)	0.088 (-0.058-0.23)						lncRNA_LIPCAR	-0.035 (-0.192-0.123)	0.08 (-0.078-0.235)	-0.006 (-0.163-0.152)	-0.056 (-0.212-0.102)	0.006 (-0.152-0.163)	-0.057 (-0.213-0.101)	0.028 (-0.13-0.185)	-0.021 (-0.178-0.137)	0.061 (-0.098-0.216)	0.016 (-0.142-0.173)	-0.086 (-0.241-0.072)	0.053 (-0.106-0.209)
			circUBXN7	0.128 (-0.017-0.268)	-0.099 (-0.241-0.047)	-0.074 (-0.216-0.072)	-0.097 (-0.238-0.049)	-0.078 (-0.22-0.068)	0.008 (-0.138-0.152)	-0.018 (-0.162-0.128)	0.012 (-0.133-0.157)	-0.038 (-0.183-0.107)	0.044 (-0.102-0.188)	-0.106 (-0.247-0.039)	0.07 (-0.076-0.213)						circUBXN7	-0.057 (-0.213-0.102)	-0.046 (-0.202-0.113)	0.063 (-0.095-0.219)	-0.021 (-0.178-0.137)	-0.008 (-0.165-0.15)	-0.032 (-0.189-0.126)	-0.008 (-0.165-0.15)	-0.026 (-0.183-0.132)	0.061 (-0.097-0.217)	-0.055 (-0.211-0.104)	-0.045 (-0.201-0.113)	-0.036 (-0.192-0.123)
			circGSE1	0.03 (-0.116-0.174)	-0.077 (-0.22-0.068)	0.041 (-0.105-0.185)	-0.061 (-0.204-0.085)	-0.096 (-0.238-0.05)	-0.131 (-0.271-0.014)	0.093 (-0.053-0.235)	0.055 (-0.09-0.199)	-0.197 (-0.332--0.053)	0.112 (-0.034-0.253)	0.035 (-0.111-0.179)	0.034 (-0.112-0.178)						circGSE1	-0.142 (-0.293-0.016)	0.033 (-0.126-0.189)	-0.027 (-0.184-0.131)	-0.066 (-0.221-0.093)	0.069 (-0.09-0.224)	-0.039 (-0.195-0.119)	0.082 (-0.076-0.237)	0.048 (-0.11-0.204)	0.135 (-0.023-0.287)	0.089 (-0.07-0.243)	-0.16 (-0.31--0.002)	0.056 (-0.103-0.211)
			circSMARCA5	0.049 (-0.096-0.193)	-0.101 (-0.243-0.044)	0.039 (-0.106-0.183)	-0.1 (-0.242-0.045)	-0.081 (-0.224-0.064)	0.004 (-0.141-0.149)	-0.049 (-0.193-0.097)	0.014 (-0.131-0.159)	-0.131 (-0.271-0.015)	-0.025 (-0.169-0.121)	0.014 (-0.131-0.159)	0.194 (0.051-0.33)						circSMARCA5	0.107 (-0.051-0.261)	0.016 (-0.142-0.173)	0.13 (-0.029-0.282)	-0.083 (-0.237-0.076)	0.013 (-0.145-0.17)	0.017 (-0.141-0.174)	-0.034 (-0.191-0.124)	0.061 (-0.097-0.217)	-0.045 (-0.201-0.114)	0.016 (-0.142-0.173)	-0.016 (-0.174-0.142)	-0.084 (-0.238-0.075)
			RNY1	0.077 (-0.068-0.22)	-0.096 (-0.238-0.05)	0.104 (-0.042-0.245)	-0.074 (-0.217-0.072)	0.017 (-0.129-0.161)	-0.046 (-0.19-0.099)	0.091 (-0.054-0.233)	0.06 (-0.086-0.203)	-0.144 (-0.284-0.001)	0.039 (-0.106-0.183)	0.011 (-0.135-0.155)	0.038 (-0.107-0.182)						RNY1	-0.202 (-0.349--0.046)	-0.053 (-0.209-0.106)	0.106 (-0.053-0.259)	-0.142 (-0.293-0.016)	-0.039 (-0.196-0.119)	-0.132 (-0.283-0.027)	0.102 (-0.056-0.256)	-0.043 (-0.2-0.115)	0.129 (-0.029-0.281)	-0.044 (-0.201-0.114)	-0.036 (-0.192-0.123)	0.001 (-0.157-0.159)
			RNY3	0.106 (-0.04-0.247)	-0.097 (-0.239-0.048)	0.087 (-0.058-0.23)	-0.146 (-0.285--0.001)	0.025 (-0.12-0.17)	-0.024 (-0.169-0.121)	0.064 (-0.082-0.207)	0.108 (-0.037-0.249)	-0.112 (-0.252-0.034)	0.076 (-0.07-0.219)	0.061 (-0.085-0.204)	0.043 (-0.102-0.187)						RNY3	-0.192 (-0.34--0.036)	-0.019 (-0.176-0.139)	0.154 (-0.004-0.304)	-0.052 (-0.208-0.106)	-0.002 (-0.16-0.155)	-0.079 (-0.234-0.079)	0.096 (-0.063-0.25)	-0.043 (-0.2-0.115)	0.053 (-0.105-0.209)	-0.064 (-0.219-0.095)	-0.001 (-0.158-0.157)	-0.044 (-0.2-0.115)
			RNY4	0.109 (-0.037-0.25)	-0.106 (-0.248-0.039)	0.087 (-0.059-0.229)	-0.16 (-0.298--0.015)	0.03 (-0.115-0.175)	-0.015 (-0.16-0.13)	0.062 (-0.083-0.206)	0.052 (-0.093-0.196)	-0.138 (-0.277-0.007)	0.054 (-0.092-0.198)	0.082 (-0.064-0.224)	0.052 (-0.094-0.195)						RNY4	-0.236 (-0.379--0.081)	-0.04 (-0.196-0.118)	0.113 (-0.045-0.266)	-0.131 (-0.283-0.027)	-0.056 (-0.212-0.102)	-0.142 (-0.293-0.016)	0.149 (-0.009-0.3)	-0.089 (-0.243-0.069)	0.007 (-0.151-0.164)	-0.041 (-0.197-0.117)	0.044 (-0.115-0.2)	-0.04 (-0.197-0.118)
			RNY5	0.205 (0.062-0.34)	-0.122 (-0.263-0.023)	0.072 (-0.074-0.214)	-0.083 (-0.225-0.063)	0.155 (0.01-0.294)	0.001 (-0.144-0.147)	0.144 (-0.001-0.283)	0.156 (0.012-0.295)	-0.016 (-0.16-0.13)	0.035 (-0.111-0.179)	-0.012 (-0.157-0.133)	-0.027 (-0.172-0.118)						RNY5	-0.089 (-0.243-0.069)	0.092 (-0.067-0.246)	-0.067 (-0.222-0.092)	-0.052 (-0.208-0.107)	-0.011 (-0.169-0.146)	-0.066 (-0.222-0.092)	0.049 (-0.109-0.205)	-0.033 (-0.19-0.125)	0.017 (-0.141-0.175)	-0.017 (-0.174-0.141)	-0.18 (-0.328--0.023)	-0.165 (-0.314--0.007)
			PF4_mRNA	0.122 (-0.024-0.262)	-0.078 (-0.22-0.068)	0.132 (-0.014-0.271)	-0.083 (-0.226-0.063)	0.051 (-0.095-0.195)	0.059 (-0.087-0.202)	0.005 (-0.14-0.15)	0.099 (-0.047-0.241)	-0.125 (-0.265-0.021)	0.081 (-0.065-0.223)	0.069 (-0.076-0.212)	0.054 (-0.092-0.197)						PF4_mRNA	-0.14 (-0.291-0.018)	0.026 (-0.133-0.182)	0.108 (-0.051-0.261)	-0.103 (-0.257-0.055)	-0.032 (-0.189-0.126)	-0.089 (-0.243-0.07)	0.101 (-0.057-0.255)	-0.04 (-0.196-0.118)	0.09 (-0.069-0.244)	0.008 (-0.15-0.166)	-0.018 (-0.175-0.14)	-0.033 (-0.19-0.125)
			PF4_protein	-0.035 (-0.179-0.111)	-0.281 (-0.409--0.142)	0.046 (-0.1-0.19)	-0.105 (-0.246-0.041)	0.137 (-0.008-0.277)	-0.027 (-0.172-0.118)	0.172 (0.028-0.31)	0.17 (0.026-0.308)	0.072 (-0.074-0.214)	0.059 (-0.086-0.203)	0.258 (0.117-0.388)	0.153 (0.008-0.291)						PF4_protein	-0.119 (-0.272-0.039)	-0.092 (-0.246-0.067)	0.108 (-0.051-0.261)	-0.277 (-0.416--0.125)	-0.006 (-0.163-0.152)	-0.019 (-0.176-0.139)	0.076 (-0.083-0.231)	-0.101 (-0.255-0.057)	-0.054 (-0.21-0.105)	-0.065 (-0.22-0.094)	0.201 (0.044-0.347)	0.098 (-0.06-0.252)
				P-values (Supplementary Figure S7: No aspirin)																		P-values (Supplementary Figure S7: Aspirin)
				Age	Sex	BMI	CRP	Neutrophil_count	Neutrophil_percentage	Lymphocytes	Monocytes	Eosinophils	Basophils	Erythrocytes	MPV							Age	Sex	BMI	CRP	Neutrophil_count	Neutrophil_percentage	Lymphocytes	Monocytes	Eosinophils	Basophils	Erythrocytes	MPV
			miR.21	0.0780878	0.334662	0.815525	0.473104	0.603829	0.687692	0.634398	0.114526	0.375511	0.199488	0.728473	0.269205						miR.21	0.925953	0.256151	0.742819	0.160345	0.925398	0.669963	0.698899	0.830636	0.183084	0.562493	0.073354	0.531525
			miR.126	0.0660988	0.320989	0.674155	0.00275101	0.572736	0.790034	0.841371	0.734619	0.514799	0.0971599	0.795087	0.146258						miR.126	0.20139	0.543581	0.186352	0.0189609	0.305715	0.104593	0.203084	0.62052	0.192184	0.814002	0.878448	0.476608
			miR.150	0.000941523	0.320995	0.82835	0.117433	0.482454	0.498807	0.631535	0.0715878	0.48339	0.356506	0.125988	0.499581						miR.150	0.753293	0.0406273	0.376727	0.927093	0.676515	0.892425	0.792791	0.71186	0.373554	0.915316	0.00344329	0.981346
			miR.197	0.0170952	0.210948	0.385341	0.089314	0.982189	0.390346	0.551031	0.137978	0.0285828	0.381736	0.74202	0.0957124						miR.197	0.567952	0.48049	0.702313	0.0333246	0.898841	0.733845	0.427533	0.215392	0.395242	0.167461	0.680672	0.304659
			miR.223	0.10727	0.321152	0.595529	0.00474694	0.666615	0.741244	0.77383	0.907412	0.493819	0.217603	0.969685	0.0659182						miR.223	0.13192	0.796459	0.39858	0.00282222	0.550668	0.0994175	0.0901895	0.416285	0.0945079	0.21679	0.902529	0.26914
			lncRNA_AL355075.4	0.75069	0.707713	0.947278	0.189892	0.235245	0.25582	0.789769	0.808134	0.88579	0.619395	0.834067	0.818814						lncRNA_AL355075.4	0.700573	0.758609	0.806338	0.42853	0.00737651	0.00912305	0.632045	0.326986	0.457465	0.890612	0.455466	0.141935
			lncRNA_LIPCAR	0.300457	0.249989	0.318755	0.658777	0.894646	0.693873	0.700666	0.0512658	0.307163	0.143891	0.745275	0.237218						lncRNA_LIPCAR	0.663214	0.32079	0.942687	0.485721	0.941949	0.479166	0.72871	0.791321	0.453919	0.846696	0.286376	0.513563
			circUBXN7	0.0841499	0.182412	0.321623	0.192973	0.29498	0.919071	0.813614	0.868048	0.605123	0.553192	0.152389	0.346593						circUBXN7	0.481447	0.570218	0.432952	0.793031	0.921413	0.691776	0.92304	0.74381	0.44993	0.499177	0.576585	0.660778
			circGSE1	0.69078	0.297932	0.585157	0.414101	0.196304	0.0762735	0.210971	0.456917	0.00762389	0.131348	0.639087	0.646901						circGSE1	0.0781226	0.687706	0.73442	0.413861	0.396933	0.630944	0.307928	0.552356	0.0932312	0.272351	0.0468085	0.491371
			circSMARCA5	0.506298	0.172081	0.598389	0.176137	0.272913	0.960207	0.50836	0.847758	0.0777105	0.73991	0.851349	0.00843858						circSMARCA5	0.183635	0.842115	0.107676	0.305412	0.874128	0.833227	0.674256	0.447944	0.578674	0.842416	0.838705	0.301341
			RNY1	0.29748	0.196705	0.162728	0.320669	0.822444	0.532436	0.219004	0.41832	0.0510069	0.59585	0.887634	0.605543						RNY1	0.0117152	0.513855	0.190737	0.077452	0.62814	0.102438	0.205139	0.59256	0.108377	0.583133	0.658835	0.989385
			RNY3	0.153903	0.190035	0.238973	0.0483334	0.733898	0.742676	0.388079	0.144449	0.13286	0.306644	0.411849	0.5609						RNY3	0.016473	0.817128	0.0562929	0.518413	0.977049	0.327331	0.235055	0.591801	0.5118	0.429025	0.993474	0.59004
			RNY4	0.143655	0.151508	0.240507	0.0306033	0.683227	0.841321	0.401572	0.480316	0.0627815	0.465845	0.269507	0.485436						RNY4	0.00314792	0.621515	0.160924	0.104711	0.487334	0.0780871	0.0636638	0.26945	0.93247	0.612126	0.590569	0.620133
			RNY5	0.0054167	0.0993934	0.335028	0.265696	0.0359814	0.983995	0.0519414	0.0344418	0.833188	0.64035	0.868655	0.712796						RNY5	0.269738	0.257478	0.407034	0.520665	0.887238	0.412571	0.542859	0.682385	0.829641	0.8324	0.0250842	0.0407238
			PF4_mRNA	0.101242	0.295473	0.0758884	0.26242	0.493391	0.428047	0.949402	0.182846	0.0927519	0.276466	0.350563	0.470025						PF4_mRNA	0.0823029	0.752427	0.182786	0.201634	0.688395	0.270472	0.20969	0.620606	0.267872	0.918582	0.827234	0.680765
			PF4_protein	0.640466	0.000117243	0.53827	0.15806	0.0641085	0.715551	0.0196578	0.0210291	0.33552	0.424223	0.000426311	0.038983						PF4_protein	0.140172	0.256821	0.182661	0.000487739	0.943748	0.817373	0.347545	0.209182	0.506318	0.421849	0.0123114	0.224553
			ADP 20																		ADP 20
				Correlation coefficients with 95% confidence intervals (Supplementary Figure S7: No aspirin)																		Correlation coefficients with 95% confidence intervals (Supplementary Figure S7: Aspirin)
				Age	Sex	BMI	CRP	Neutrophil_count	Neutrophil_percentage	Lymphocytes	Monocytes	Eosinophils	Basophils	Erythrocytes	MPV							Age	Sex	BMI	CRP	Neutrophil_count	Neutrophil_percentage	Lymphocytes	Monocytes	Eosinophils	Basophils	Erythrocytes	MPV
			miR.21	0.084 (-0.062-0.226)	-0.073 (-0.216-0.073)	-0.005 (-0.149-0.141)	-0.023 (-0.167-0.123)	0.017 (-0.128-0.162)	-0.001 (-0.146-0.144)	0.039 (-0.107-0.183)	0.088 (-0.058-0.23)	-0.052 (-0.196-0.094)	0.107 (-0.039-0.248)	0.055 (-0.091-0.198)	0.103 (-0.043-0.244)						miR.21	0.053 (-0.105-0.209)	0.045 (-0.113-0.201)	-0.078 (-0.233-0.081)	-0.142 (-0.293-0.016)	0.018 (-0.14-0.175)	0.027 (-0.131-0.184)	-0.015 (-0.172-0.143)	0.015 (-0.143-0.172)	0.048 (-0.111-0.204)	0.047 (-0.112-0.203)	-0.07 (-0.225-0.089)	0.012 (-0.146-0.169)
			miR.126	0.121 (-0.025-0.261)	-0.074 (-0.216-0.072)	0.048 (-0.098-0.192)	-0.223 (-0.357--0.081)	0.003 (-0.142-0.148)	0.021 (-0.124-0.166)	-0.001 (-0.146-0.145)	0.058 (-0.088-0.201)	-0.014 (-0.159-0.131)	0.168 (0.023-0.305)	0.021 (-0.124-0.166)	0.141 (-0.004-0.281)						miR.126	-0.03 (-0.187-0.128)	-0.139 (-0.29-0.019)	-0.027 (-0.183-0.132)	-0.213 (-0.359--0.058)	-0.028 (-0.185-0.13)	0.004 (-0.154-0.161)	-0.009 (-0.167-0.148)	0.014 (-0.144-0.172)	0.036 (-0.122-0.193)	0.029 (-0.129-0.186)	0.065 (-0.093-0.221)	0.036 (-0.122-0.192)
			miR.150	0.226 (0.083-0.359)	-0.074 (-0.216-0.072)	-0.083 (-0.225-0.063)	-0.157 (-0.295--0.012)	0.06 (-0.085-0.204)	0.06 (-0.086-0.203)	-0.015 (-0.159-0.131)	0.129 (-0.016-0.269)	-0.02 (-0.165-0.125)	0.018 (-0.128-0.162)	-0.136 (-0.276-0.009)	-0.042 (-0.186-0.103)						miR.150	0.042 (-0.116-0.199)	0.145 (-0.013-0.295)	0.078 (-0.081-0.233)	0.035 (-0.123-0.192)	0.13 (-0.028-0.282)	0.065 (-0.094-0.22)	0.066 (-0.093-0.221)	0.077 (-0.082-0.232)	0.047 (-0.112-0.203)	0.056 (-0.102-0.212)	-0.205 (-0.351--0.049)	-0.038 (-0.195-0.12)
			miR.197	0.059 (-0.087-0.202)	0.067 (-0.079-0.21)	0.064 (-0.081-0.208)	-0.124 (-0.265-0.021)	-0.06 (-0.204-0.085)	-0.022 (-0.166-0.124)	-0.02 (-0.164-0.126)	0.077 (-0.069-0.22)	-0.064 (-0.207-0.082)	0.096 (-0.049-0.238)	0.023 (-0.122-0.168)	0.099 (-0.047-0.24)						miR.197	-0.016 (-0.173-0.142)	-0.139 (-0.29-0.019)	-0.003 (-0.161-0.155)	-0.172 (-0.321--0.015)	-0.051 (-0.207-0.108)	0.02 (-0.139-0.177)	-0.047 (-0.203-0.112)	-0.072 (-0.227-0.087)	-0.131 (-0.283-0.027)	-0.025 (-0.182-0.133)	0.099 (-0.06-0.252)	0.087 (-0.071-0.242)
			miR.223	0.122 (-0.023-0.263)	-0.074 (-0.216-0.072)	0.026 (-0.12-0.17)	-0.203 (-0.338--0.059)	-0.002 (-0.147-0.143)	0.02 (-0.125-0.165)	-0.003 (-0.148-0.142)	0.034 (-0.111-0.179)	-0.043 (-0.187-0.102)	0.129 (-0.016-0.269)	0.023 (-0.122-0.168)	0.164 (0.019-0.302)						miR.223	-0.071 (-0.226-0.087)	-0.126 (-0.278-0.032)	-0.026 (-0.183-0.132)	-0.238 (-0.381--0.083)	-0.015 (-0.172-0.143)	-0.014 (-0.172-0.144)	0.032 (-0.127-0.188)	-0.025 (-0.182-0.133)	0.05 (-0.109-0.206)	0.084 (-0.075-0.238)	0.106 (-0.053-0.259)	0.056 (-0.103-0.212)
			lncRNA_AL355075.4	-0.071 (-0.214-0.074)	0.016 (-0.129-0.161)	0.026 (-0.119-0.171)	-0.087 (-0.23-0.058)	-0.073 (-0.216-0.073)	-0.119 (-0.26-0.026)	0.072 (-0.074-0.215)	0.016 (-0.129-0.161)	0.012 (-0.133-0.157)	-0.052 (-0.196-0.094)	-0.014 (-0.158-0.132)	0.019 (-0.126-0.164)						lncRNA_AL355075.4	-0.034 (-0.191-0.124)	0.039 (-0.119-0.196)	0.013 (-0.145-0.17)	-0.021 (-0.178-0.137)	-0.172 (-0.321--0.014)	-0.151 (-0.301-0.007)	0.04 (-0.118-0.197)	-0.092 (-0.246-0.067)	-0.003 (-0.161-0.155)	-0.04 (-0.197-0.118)	-0.015 (-0.172-0.143)	0.023 (-0.135-0.18)
			lncRNA_LIPCAR	0.062 (-0.084-0.205)	0.084 (-0.062-0.226)	0.002 (-0.143-0.147)	-0.092 (-0.233-0.054)	0.029 (-0.116-0.173)	0.007 (-0.138-0.152)	0.009 (-0.136-0.154)	0.086 (-0.06-0.228)	-0.022 (-0.166-0.124)	0.036 (-0.109-0.181)	-0.047 (-0.191-0.098)	0.108 (-0.038-0.249)						lncRNA_LIPCAR	-0.08 (-0.234-0.079)	-0.053 (-0.209-0.105)	-0.057 (-0.213-0.102)	-0.096 (-0.25-0.062)	0.001 (-0.157-0.158)	0.02 (-0.138-0.177)	-0.005 (-0.163-0.153)	-0.028 (-0.185-0.13)	-0.055 (-0.211-0.103)	-0.045 (-0.202-0.113)	-0.004 (-0.161-0.154)	0.006 (-0.152-0.164)
			circUBXN7	0.192 (0.048-0.328)	-0.068 (-0.211-0.078)	-0.021 (-0.166-0.124)	-0.185 (-0.321--0.041)	-0.018 (-0.163-0.127)	-0.013 (-0.158-0.132)	-0.034 (-0.178-0.112)	0.017 (-0.128-0.162)	-0.169 (-0.306--0.024)	0.057 (-0.089-0.2)	-0.028 (-0.173-0.117)	0.011 (-0.134-0.156)						circUBXN7	-0.033 (-0.19-0.125)	0.085 (-0.073-0.24)	-0.04 (-0.196-0.119)	-0.119 (-0.272-0.039)	0.002 (-0.156-0.159)	0.094 (-0.065-0.248)	-0.119 (-0.271-0.04)	-0.007 (-0.164-0.151)	0.072 (-0.087-0.227)	0.144 (-0.014-0.295)	0.078 (-0.081-0.232)	0.151 (-0.007-0.302)
			circGSE1	-0.085 (-0.227-0.061)	0.064 (-0.082-0.207)	-0.013 (-0.158-0.132)	-0.083 (-0.225-0.063)	-0.026 (-0.17-0.119)	-0.131 (-0.271-0.014)	0.144 (-0.001-0.283)	0.057 (-0.088-0.201)	-0.118 (-0.258-0.028)	0.08 (-0.066-0.223)	-0.048 (-0.192-0.098)	0.087 (-0.059-0.229)						circGSE1	-0.108 (-0.262-0.05)	-0.015 (-0.172-0.143)	0 (-0.157-0.158)	-0.181 (-0.329--0.024)	0.04 (-0.118-0.197)	-0.074 (-0.229-0.085)	0.103 (-0.055-0.257)	0.13 (-0.028-0.282)	0.038 (-0.12-0.195)	0.156 (-0.002-0.306)	0.057 (-0.102-0.213)	-0.012 (-0.17-0.146)
			circSMARCA5	-0.005 (-0.15-0.14)	-0.075 (-0.218-0.071)	0.049 (-0.097-0.193)	-0.07 (-0.213-0.076)	-0.077 (-0.22-0.068)	-0.099 (-0.241-0.046)	0.005 (-0.14-0.15)	0.011 (-0.135-0.156)	-0.083 (-0.226-0.063)	0.013 (-0.132-0.158)	0.001 (-0.144-0.146)	0.114 (-0.032-0.255)						circSMARCA5	0.046 (-0.113-0.202)	-0.017 (-0.174-0.141)	0 (-0.158-0.157)	-0.06 (-0.216-0.098)	0.005 (-0.152-0.163)	0.065 (-0.093-0.221)	-0.045 (-0.202-0.113)	0.03 (-0.128-0.187)	-0.056 (-0.212-0.102)	-0.016 (-0.173-0.142)	-0.033 (-0.19-0.125)	-0.088 (-0.242-0.071)
			RNY1	0.036 (-0.109-0.181)	0.108 (-0.037-0.25)	0.062 (-0.084-0.205)	-0.097 (-0.239-0.048)	0.015 (-0.13-0.16)	-0.08 (-0.222-0.066)	0.095 (-0.051-0.237)	0.055 (-0.091-0.199)	-0.04 (-0.184-0.106)	0.108 (-0.037-0.249)	0.008 (-0.137-0.153)	0.144 (-0.001-0.283)						RNY1	-0.057 (-0.213-0.101)	-0.087 (-0.241-0.072)	-0.074 (-0.229-0.085)	-0.135 (-0.287-0.023)	-0.028 (-0.185-0.13)	-0.05 (-0.206-0.108)	0.008 (-0.15-0.166)	0.057 (-0.101-0.213)	0.002 (-0.156-0.159)	0.003 (-0.155-0.16)	0.063 (-0.095-0.219)	0.03 (-0.129-0.186)
			RNY3	0.077 (-0.069-0.219)	0.107 (-0.039-0.248)	0.07 (-0.075-0.213)	-0.12 (-0.261-0.025)	-0.043 (-0.187-0.103)	-0.1 (-0.241-0.046)	0.061 (-0.085-0.204)	0.051 (-0.095-0.195)	-0.061 (-0.204-0.085)	0.092 (-0.053-0.234)	-0.012 (-0.157-0.133)	0.091 (-0.055-0.233)						RNY3	-0.078 (-0.232-0.081)	-0.138 (-0.289-0.02)	0.034 (-0.125-0.19)	-0.109 (-0.262-0.049)	-0.041 (-0.197-0.118)	-0.041 (-0.197-0.118)	0.011 (-0.147-0.169)	0.001 (-0.156-0.159)	-0.042 (-0.198-0.117)	-0.077 (-0.232-0.082)	0.121 (-0.038-0.273)	-0.03 (-0.187-0.128)
			RNY4	0.041 (-0.104-0.185)	0.103 (-0.042-0.245)	0.039 (-0.107-0.183)	-0.162 (-0.3--0.018)	-0.029 (-0.173-0.117)	-0.098 (-0.239-0.048)	0.088 (-0.058-0.23)	0.062 (-0.083-0.206)	-0.042 (-0.186-0.104)	0.122 (-0.023-0.263)	0.046 (-0.099-0.19)	0.122 (-0.023-0.263)						RNY4	-0.124 (-0.276-0.034)	-0.126 (-0.278-0.033)	-0.001 (-0.158-0.157)	-0.143 (-0.294-0.015)	-0.07 (-0.226-0.088)	-0.083 (-0.238-0.075)	0.032 (-0.126-0.189)	0.013 (-0.145-0.171)	-0.06 (-0.216-0.099)	-0.054 (-0.21-0.104)	0.147 (-0.011-0.298)	-0.072 (-0.227-0.087)
			RNY5	0.2 (0.057-0.335)	-0.058 (-0.201-0.088)	-0.116 (-0.257-0.029)	-0.101 (-0.243-0.044)	0.159 (0.014-0.297)	0.038 (-0.108-0.182)	0.089 (-0.056-0.231)	0.274 (0.134-0.403)	0.105 (-0.04-0.247)	0.107 (-0.039-0.248)	-0.062 (-0.205-0.084)	-0.016 (-0.161-0.13)						RNY5	-0.02 (-0.177-0.138)	0.163 (0.005-0.312)	0.071 (-0.088-0.226)	0.064 (-0.094-0.22)	0.01 (-0.148-0.168)	-0.079 (-0.233-0.08)	0.068 (-0.09-0.223)	0.07 (-0.089-0.225)	0.037 (-0.121-0.193)	-0.013 (-0.17-0.145)	-0.168 (-0.317--0.01)	-0.128 (-0.28-0.03)
			PF4_mRNA	0.098 (-0.048-0.239)	0.09 (-0.055-0.232)	0.106 (-0.04-0.247)	-0.114 (-0.255-0.031)	-0.001 (-0.146-0.144)	-0.01 (-0.155-0.135)	0.014 (-0.131-0.159)	0.056 (-0.09-0.199)	-0.112 (-0.253-0.033)	0.106 (-0.039-0.248)	-0.002 (-0.147-0.143)	0.066 (-0.08-0.209)						PF4_mRNA	-0.083 (-0.237-0.076)	-0.1 (-0.254-0.059)	0.032 (-0.126-0.189)	-0.146 (-0.297-0.012)	0.029 (-0.129-0.186)	0.055 (-0.103-0.211)	0.022 (-0.137-0.179)	-0.031 (-0.188-0.127)	-0.028 (-0.185-0.13)	-0.019 (-0.176-0.139)	0.064 (-0.095-0.219)	-0.055 (-0.211-0.104)
			PF4_protein	-0.034 (-0.178-0.112)	-0.277 (-0.406--0.137)	0.053 (-0.092-0.197)	-0.169 (-0.307--0.025)	0.084 (-0.062-0.226)	-0.075 (-0.218-0.071)	0.177 (0.033-0.314)	0.18 (0.036-0.317)	0.055 (-0.091-0.198)	0.089 (-0.057-0.231)	0.255 (0.114-0.386)	0.178 (0.034-0.315)						PF4_protein	-0.059 (-0.214-0.1)	-0.081 (-0.235-0.078)	0.031 (-0.127-0.188)	-0.214 (-0.359--0.058)	-0.031 (-0.187-0.128)	-0.011 (-0.169-0.147)	0.02 (-0.138-0.177)	-0.119 (-0.271-0.04)	-0.043 (-0.2-0.115)	-0.06 (-0.215-0.099)	0.169 (0.012-0.318)	0.16 (0.002-0.31)
				P-values (Supplementary Figure S7: No aspirin)																		P-values (Supplementary Figure S7: Aspirin)
				Age	Sex	BMI	CRP	Neutrophil_count	Neutrophil_percentage	Lymphocytes	Monocytes	Eosinophils	Basophils	Erythrocytes	MPV							Age	Sex	BMI	CRP	Neutrophil_count	Neutrophil_percentage	Lymphocytes	Monocytes	Eosinophils	Basophils	Erythrocytes	MPV
			miR.21	0.25913	0.324148	0.951761	0.759086	0.819782	0.992108	0.602114	0.23831	0.483097	0.149243	0.462154	0.166413						miR.21	0.509108	0.576422	0.335862	0.0772053	0.827269	0.734685	0.853289	0.853242	0.55419	0.564004	0.388445	0.884981
			miR.126	0.103199	0.321616	0.517239	0.0023793	0.963611	0.77791	0.994387	0.436661	0.850697	0.0232249	0.772872	0.0565072						miR.126	0.712917	0.0843949	0.742683	0.00772561	0.731907	0.965034	0.906734	0.860225	0.655057	0.720872	0.418437	0.657509
			miR.150	0.00214306	0.321138	0.264149	0.0336211	0.416621	0.41947	0.843432	0.0820007	0.785032	0.813544	0.0662704	0.568546						miR.150	0.602233	0.0727644	0.334038	0.663462	0.106084	0.422675	0.416816	0.341495	0.564991	0.486152	0.0104839	0.634358
			miR.197	0.428593	0.366354	0.385782	0.0935815	0.41672	0.76971	0.791484	0.299117	0.392369	0.194219	0.754667	0.183731						miR.197	0.84704	0.0847311	0.969889	0.0325324	0.530909	0.809048	0.565435	0.37477	0.103194	0.753524	0.22211	0.280775
			miR.223	0.0990605	0.321852	0.727073	0.00592927	0.98241	0.788271	0.963777	0.643533	0.561125	0.0814935	0.752737	0.0268254						miR.223	0.379101	0.117889	0.74434	0.00291669	0.854502	0.86033	0.69496	0.754345	0.539162	0.300563	0.1903	0.489023
			lncRNA_AL355075.4	0.336989	0.8282	0.723647	0.238987	0.327002	0.108463	0.334717	0.828818	0.870047	0.482385	0.854744	0.797596						lncRNA_AL355075.4	0.672042	0.626466	0.872325	0.792333	0.0327547	0.0615042	0.616902	0.255119	0.970353	0.619913	0.851481	0.775871
			lncRNA_LIPCAR	0.403335	0.258755	0.978844	0.217948	0.69518	0.923855	0.902708	0.24541	0.769396	0.624649	0.523212	0.145547						lncRNA_LIPCAR	0.323939	0.511791	0.482228	0.233459	0.993281	0.801115	0.949771	0.731854	0.49445	0.574494	0.963985	0.939148
			circUBXN7	0.00922951	0.362115	0.776228	0.0121428	0.806339	0.861837	0.649726	0.819164	0.0225044	0.444368	0.704495	0.877466						circUBXN7	0.681625	0.291028	0.624224	0.139791	0.981606	0.244183	0.141941	0.935568	0.374356	0.0734454	0.337422	0.0606199
			circGSE1	0.252207	0.388138	0.861197	0.263316	0.726447	0.0768327	0.0518928	0.441027	0.112083	0.28137	0.517977	0.241729						circGSE1	0.17911	0.852231	0.995824	0.0240032	0.618877	0.361028	0.20067	0.107458	0.637218	0.0528395	0.48151	0.880233
			circSMARCA5	0.948755	0.3121	0.510282	0.344843	0.297757	0.181104	0.94347	0.885075	0.262256	0.861225	0.988465	0.125313						circSMARCA5	0.57256	0.832236	0.997063	0.456831	0.947266	0.419115	0.575457	0.708636	0.486107	0.84444	0.67984	0.277314
			RNY1	0.624151	0.143797	0.404278	0.189876	0.83631	0.282816	0.201869	0.457975	0.594089	0.144719	0.913504	0.0524331						RNY1	0.478728	0.284055	0.361226	0.0939036	0.732072	0.534432	0.918023	0.480105	0.982835	0.974507	0.434475	0.71393
			RNY3	0.301604	0.150778	0.343416	0.105157	0.562447	0.178917	0.415317	0.491534	0.414933	0.214064	0.873146	0.221842						RNY3	0.336675	0.0867905	0.676846	0.1758	0.613308	0.616737	0.88968	0.987913	0.604818	0.342232	0.134548	0.708006
			RNY4	0.578576	0.164026	0.602631	0.0282108	0.698121	0.18784	0.238662	0.401342	0.573627	0.099008	0.532991	0.0986791						RNY4	0.124343	0.119586	0.993602	0.0749925	0.383825	0.302279	0.692485	0.869552	0.45818	0.502156	0.0680284	0.37515
			RNY5	0.00662075	0.436911	0.116439	0.171894	0.0316647	0.609821	0.228848	0.000175811	0.156089	0.148988	0.403178	0.831331						RNY5	0.807688	0.0431135	0.381555	0.425373	0.900023	0.330689	0.39878	0.389579	0.648087	0.877266	0.0369263	0.112265
			PF4_mRNA	0.188595	0.223485	0.153859	0.12356	0.99069	0.889582	0.851886	0.453887	0.129571	0.151555	0.97334	0.377691						PF4_mRNA	0.306623	0.215704	0.689983	0.0702015	0.715913	0.496057	0.789994	0.699562	0.727144	0.814093	0.429375	0.49724
			PF4_protein	0.649102	0.00014677	0.473612	0.0221135	0.257625	0.311821	0.0164216	0.0147838	0.460136	0.232883	0.000492143	0.0159683						PF4_protein	0.469465	0.318732	0.701693	0.00754484	0.704061	0.890034	0.801704	0.141357	0.592652	0.461681	0.0353142	0.0471887
			Collagen 0.4																		Collagen 0.4
				Correlation coefficients with 95% confidence intervals (Supplementary Figure S7: No aspirin)																		Correlation coefficients with 95% confidence intervals (Supplementary Figure S7: Aspirin)
				Age	Sex	BMI	CRP	Neutrophil_count	Neutrophil_percentage	Lymphocytes	Monocytes	Eosinophils	Basophils	Erythrocytes	MPV							Age	Sex	BMI	CRP	Neutrophil_count	Neutrophil_percentage	Lymphocytes	Monocytes	Eosinophils	Basophils	Erythrocytes	MPV
			miR.21	0.206 (0.063-0.341)	-0.073 (-0.216-0.073)	-0.097 (-0.239-0.048)	-0.118 (-0.259-0.027)	0.144 (-0.001-0.284)	0.07 (-0.076-0.213)	0.014 (-0.132-0.158)	0.206 (0.063-0.341)	0.069 (-0.077-0.211)	0.082 (-0.064-0.224)	0.029 (-0.117-0.173)	0.088 (-0.058-0.23)						miR.21	-0.009 (-0.166-0.149)	0.11 (-0.049-0.263)	-0.101 (-0.254-0.058)	-0.109 (-0.262-0.05)	0.061 (-0.097-0.217)	0.096 (-0.062-0.25)	-0.049 (-0.205-0.11)	-0.014 (-0.171-0.144)	0.007 (-0.151-0.165)	0.052 (-0.106-0.208)	-0.108 (-0.261-0.051)	-0.055 (-0.211-0.103)
			miR.126	0.236 (0.095-0.369)	-0.074 (-0.216-0.072)	-0.052 (-0.195-0.094)	-0.219 (-0.352--0.076)	0.069 (-0.077-0.212)	0.041 (-0.105-0.185)	-0.003 (-0.148-0.142)	0.089 (-0.057-0.231)	-0.006 (-0.151-0.139)	0.167 (0.023-0.305)	-0.038 (-0.182-0.108)	0.144 (-0.001-0.283)						miR.126	0.052 (-0.107-0.208)	-0.093 (-0.247-0.066)	0.022 (-0.136-0.179)	-0.202 (-0.348--0.045)	0.015 (-0.143-0.172)	0.038 (-0.12-0.194)	-0.007 (-0.165-0.151)	-0.026 (-0.183-0.132)	0.008 (-0.15-0.166)	0.057 (-0.102-0.212)	0.017 (-0.141-0.174)	0.002 (-0.155-0.16)
			miR.150	0.2 (0.056-0.335)	-0.074 (-0.216-0.072)	-0.134 (-0.274-0.011)	-0.12 (-0.261-0.025)	0.103 (-0.042-0.245)	0.07 (-0.076-0.213)	0.02 (-0.125-0.165)	0.088 (-0.058-0.23)	0.062 (-0.083-0.206)	0.02 (-0.125-0.165)	-0.124 (-0.265-0.021)	0.01 (-0.136-0.155)						miR.150	-0.055 (-0.211-0.104)	0.094 (-0.065-0.248)	-0.027 (-0.184-0.131)	-0.014 (-0.171-0.144)	0.027 (-0.131-0.184)	0.019 (-0.139-0.176)	0.073 (-0.086-0.228)	-0.063 (-0.218-0.096)	0.001 (-0.157-0.158)	0.078 (-0.081-0.232)	-0.102 (-0.256-0.056)	0.004 (-0.154-0.161)
			miR.197	0.168 (0.024-0.306)	0.07 (-0.075-0.213)	-0.017 (-0.162-0.128)	-0.14 (-0.28-0.005)	0.017 (-0.128-0.162)	0.055 (-0.09-0.199)	-0.063 (-0.206-0.083)	0.132 (-0.013-0.272)	-0.081 (-0.224-0.064)	0.077 (-0.069-0.219)	-0.09 (-0.232-0.056)	0.126 (-0.019-0.267)						miR.197	0.006 (-0.152-0.164)	-0.133 (-0.285-0.025)	-0.024 (-0.181-0.134)	-0.144 (-0.295-0.014)	-0.006 (-0.164-0.151)	0.027 (-0.131-0.184)	-0.066 (-0.221-0.093)	-0.006 (-0.164-0.151)	-0.027 (-0.184-0.131)	0.197 (0.041-0.344)	0.013 (-0.145-0.171)	0.035 (-0.123-0.191)
			miR.223	0.205 (0.062-0.34)	-0.074 (-0.216-0.072)	-0.036 (-0.18-0.11)	-0.197 (-0.332--0.053)	0.069 (-0.077-0.212)	0.023 (-0.122-0.168)	0.017 (-0.128-0.162)	0.097 (-0.049-0.239)	-0.019 (-0.163-0.127)	0.16 (0.015-0.298)	0.008 (-0.137-0.153)	0.167 (0.022-0.304)						miR.223	-0.005 (-0.163-0.153)	-0.063 (-0.218-0.096)	-0.012 (-0.169-0.146)	-0.27 (-0.411--0.118)	-0.005 (-0.162-0.153)	-0.005 (-0.162-0.153)	0.032 (-0.127-0.188)	-0.068 (-0.224-0.09)	0.021 (-0.137-0.178)	0.111 (-0.048-0.264)	0.05 (-0.108-0.206)	0.06 (-0.099-0.215)
			lncRNA_AL355075.4	-0.03 (-0.174-0.116)	-0.002 (-0.147-0.143)	0.028 (-0.118-0.172)	-0.058 (-0.201-0.088)	-0.111 (-0.252-0.035)	-0.105 (-0.246-0.041)	-0.013 (-0.158-0.132)	-0.046 (-0.19-0.1)	0.014 (-0.131-0.159)	-0.028 (-0.172-0.118)	-0.056 (-0.199-0.09)	0.072 (-0.074-0.215)						lncRNA_AL355075.4	-0.035 (-0.192-0.123)	-0.094 (-0.248-0.064)	-0.005 (-0.162-0.153)	0.015 (-0.143-0.172)	-0.152 (-0.302-0.006)	-0.017 (-0.174-0.141)	-0.183 (-0.331--0.026)	-0.08 (-0.235-0.078)	-0.059 (-0.215-0.099)	0.068 (-0.091-0.223)	0.026 (-0.132-0.183)	0.121 (-0.038-0.273)
			lncRNA_LIPCAR	0.058 (-0.088-0.201)	0.039 (-0.107-0.183)	0.023 (-0.123-0.167)	-0.172 (-0.309--0.028)	0.092 (-0.054-0.234)	0.081 (-0.065-0.223)	-0.026 (-0.17-0.12)	0.045 (-0.1-0.189)	0.037 (-0.109-0.181)	0.106 (-0.039-0.248)	-0.009 (-0.154-0.136)	0.034 (-0.111-0.178)						lncRNA_LIPCAR	-0.007 (-0.164-0.151)	-0.008 (-0.166-0.15)	-0.049 (-0.205-0.109)	-0.027 (-0.184-0.131)	0.097 (-0.062-0.251)	0.038 (-0.12-0.195)	0.015 (-0.143-0.172)	-0.044 (-0.201-0.114)	0.101 (-0.058-0.254)	0.044 (-0.115-0.2)	-0.011 (-0.168-0.147)	0.017 (-0.141-0.175)
			circUBXN7	0.101 (-0.045-0.243)	-0.038 (-0.182-0.107)	-0.006 (-0.151-0.139)	-0.235 (-0.368--0.094)	0.036 (-0.109-0.18)	0.001 (-0.144-0.146)	-0.018 (-0.163-0.127)	0.114 (-0.031-0.255)	-0.005 (-0.15-0.14)	0.159 (0.014-0.297)	-0.023 (-0.167-0.123)	0.072 (-0.074-0.215)						circUBXN7	-0.041 (-0.198-0.117)	-0.062 (-0.218-0.096)	0.041 (-0.118-0.197)	-0.084 (-0.238-0.075)	0.024 (-0.134-0.181)	-0.002 (-0.159-0.156)	-0.02 (-0.177-0.138)	0.067 (-0.091-0.223)	0.162 (0.004-0.311)	0.077 (-0.081-0.232)	0.121 (-0.037-0.274)	0.089 (-0.069-0.244)
			circGSE1	-0.008 (-0.153-0.137)	-0.022 (-0.167-0.123)	0.065 (-0.081-0.208)	-0.126 (-0.266-0.019)	-0.039 (-0.183-0.107)	-0.015 (-0.16-0.13)	-0.053 (-0.196-0.093)	-0.01 (-0.155-0.136)	0.042 (-0.103-0.186)	0.107 (-0.038-0.249)	-0.086 (-0.229-0.059)	0 (-0.145-0.145)						circGSE1	-0.1 (-0.254-0.058)	0.018 (-0.14-0.175)	-0.109 (-0.263-0.049)	-0.051 (-0.207-0.107)	-0.109 (-0.262-0.05)	-0.152 (-0.302-0.006)	0.029 (-0.129-0.186)	0.006 (-0.151-0.164)	0.053 (-0.106-0.209)	-0.078 (-0.232-0.081)	-0.014 (-0.171-0.144)	0.027 (-0.131-0.184)
			circSMARCA5	0.081 (-0.065-0.223)	-0.1 (-0.241-0.046)	0.003 (-0.142-0.148)	-0.167 (-0.305--0.023)	-0.025 (-0.169-0.121)	-0.028 (-0.173-0.117)	-0.065 (-0.208-0.08)	0.071 (-0.075-0.214)	-0.02 (-0.165-0.125)	-0.042 (-0.186-0.104)	0.067 (-0.079-0.21)	0.157 (0.012-0.295)						circSMARCA5	0.009 (-0.149-0.166)	-0.05 (-0.206-0.109)	0.148 (-0.01-0.298)	-0.023 (-0.18-0.135)	-0.066 (-0.221-0.093)	-0.066 (-0.222-0.092)	0.004 (-0.154-0.161)	0.027 (-0.132-0.183)	0.108 (-0.05-0.262)	0.155 (-0.003-0.305)	0.084 (-0.075-0.238)	-0.019 (-0.176-0.139)
			RNY1	0.112 (-0.034-0.253)	0.077 (-0.069-0.219)	0.054 (-0.091-0.198)	-0.167 (-0.305--0.023)	0.008 (-0.137-0.153)	-0.003 (-0.148-0.142)	-0.005 (-0.15-0.14)	-0.009 (-0.154-0.137)	-0.079 (-0.222-0.066)	-0.036 (-0.18-0.11)	-0.081 (-0.223-0.065)	0.081 (-0.065-0.224)						RNY1	0.034 (-0.124-0.191)	-0.051 (-0.207-0.107)	0.067 (-0.092-0.222)	-0.044 (-0.2-0.115)	-0.086 (-0.24-0.073)	-0.041 (-0.197-0.117)	-0.083 (-0.237-0.076)	-0.008 (-0.165-0.15)	0.055 (-0.104-0.21)	-0.045 (-0.201-0.114)	0.039 (-0.119-0.195)	0.002 (-0.156-0.159)
			RNY3	0.156 (0.011-0.294)	0.102 (-0.044-0.243)	0.046 (-0.099-0.19)	-0.195 (-0.331--0.052)	-0.017 (-0.162-0.128)	-0.062 (-0.206-0.083)	-0.008 (-0.153-0.137)	0.037 (-0.108-0.181)	0.022 (-0.123-0.167)	0.031 (-0.115-0.175)	-0.002 (-0.147-0.144)	0.093 (-0.052-0.235)						RNY3	0.031 (-0.127-0.188)	-0.081 (-0.236-0.078)	0.065 (-0.093-0.221)	-0.045 (-0.201-0.113)	0.006 (-0.152-0.164)	-0.001 (-0.158-0.157)	-0.011 (-0.168-0.147)	-0.019 (-0.176-0.139)	-0.038 (-0.194-0.121)	-0.061 (-0.217-0.098)	0.091 (-0.068-0.245)	-0.04 (-0.197-0.118)
			RNY4	0.189 (0.045-0.325)	0.1 (-0.046-0.242)	0.005 (-0.14-0.15)	-0.211 (-0.346--0.068)	0.015 (-0.131-0.159)	0.008 (-0.137-0.153)	-0.018 (-0.163-0.127)	0.029 (-0.117-0.173)	-0.034 (-0.179-0.111)	0.064 (-0.081-0.208)	0.024 (-0.121-0.169)	0.139 (-0.006-0.279)						RNY4	-0.034 (-0.19-0.125)	-0.027 (-0.184-0.131)	0.085 (-0.074-0.239)	-0.085 (-0.24-0.073)	-0.016 (-0.173-0.142)	-0.012 (-0.17-0.146)	-0.024 (-0.181-0.134)	0.002 (-0.156-0.16)	-0.02 (-0.177-0.138)	-0.011 (-0.168-0.147)	0.101 (-0.058-0.254)	-0.054 (-0.21-0.104)
			RNY5	0.257 (0.116-0.388)	-0.033 (-0.177-0.113)	-0.029 (-0.173-0.117)	-0.079 (-0.221-0.067)	0.122 (-0.024-0.262)	0.11 (-0.035-0.251)	-0.056 (-0.2-0.089)	0.112 (-0.033-0.253)	0.094 (-0.052-0.235)	0.043 (-0.102-0.187)	0.028 (-0.117-0.173)	0.043 (-0.103-0.186)						RNY5	-0.054 (-0.21-0.104)	0.042 (-0.116-0.198)	-0.048 (-0.204-0.11)	-0.006 (-0.164-0.151)	-0.048 (-0.205-0.11)	-0.022 (-0.179-0.136)	-0.027 (-0.184-0.131)	-0.037 (-0.193-0.122)	-0.055 (-0.211-0.103)	-0.005 (-0.162-0.153)	-0.01 (-0.168-0.148)	-0.093 (-0.247-0.065)
			PF4_mRNA	0.134 (-0.011-0.274)	0.03 (-0.116-0.174)	0.083 (-0.063-0.225)	-0.189 (-0.325--0.045)	0.046 (-0.1-0.19)	0.036 (-0.11-0.18)	-0.038 (-0.182-0.108)	0.015 (-0.13-0.16)	-0.022 (-0.167-0.123)	0.034 (-0.111-0.178)	0.05 (-0.096-0.194)	0.124 (-0.021-0.265)						PF4_mRNA	-0.066 (-0.221-0.093)	-0.009 (-0.167-0.148)	-0.013 (-0.171-0.145)	-0.063 (-0.218-0.096)	0.022 (-0.136-0.179)	-0.029 (-0.186-0.129)	0.092 (-0.066-0.246)	-0.019 (-0.176-0.139)	-0.017 (-0.174-0.141)	-0.028 (-0.185-0.13)	0.059 (-0.099-0.215)	-0.062 (-0.218-0.097)
			PF4_protein	0.08 (-0.066-0.223)	-0.211 (-0.346--0.068)	-0.015 (-0.16-0.13)	-0.085 (-0.227-0.061)	0.146 (0.001-0.285)	-0.012 (-0.157-0.134)	0.138 (-0.007-0.277)	0.214 (0.072-0.349)	0.07 (-0.076-0.213)	-0.017 (-0.161-0.129)	0.168 (0.023-0.305)	0.155 (0.01-0.293)						PF4_protein	-0.024 (-0.181-0.134)	-0.104 (-0.257-0.055)	0.068 (-0.09-0.224)	-0.148 (-0.299-0.01)	0.002 (-0.156-0.159)	-0.014 (-0.171-0.144)	-0.027 (-0.183-0.132)	0.009 (-0.149-0.166)	0.032 (-0.126-0.189)	-0.023 (-0.18-0.135)	0.201 (0.045-0.348)	0.172 (0.015-0.321)
				P-values (Supplementary Figure S7: No aspirin)																		P-values (Supplementary Figure S7: Aspirin)
				Age	Sex	BMI	CRP	Neutrophil_count	Neutrophil_percentage	Lymphocytes	Monocytes	Eosinophils	Basophils	Erythrocytes	MPV							Age	Sex	BMI	CRP	Neutrophil_count	Neutrophil_percentage	Lymphocytes	Monocytes	Eosinophils	Basophils	Erythrocytes	MPV
			miR.21	0.00515343	0.325711	0.190111	0.111231	0.05103	0.344602	0.854521	0.00519124	0.35674	0.270713	0.699459	0.234983						miR.21	0.913554	0.174233	0.211897	0.177128	0.448515	0.233441	0.548048	0.865637	0.92968	0.518337	0.182989	0.494783
			miR.126	0.00127411	0.321415	0.486529	0.00295642	0.354859	0.580003	0.964764	0.230178	0.936216	0.0234715	0.611949	0.052269						miR.126	0.523039	0.251173	0.788881	0.0119068	0.853377	0.639337	0.930136	0.75035	0.918675	0.484751	0.836916	0.977994
			miR.150	0.00667034	0.321316	0.0702963	0.105106	0.164192	0.344299	0.785712	0.238692	0.401493	0.785938	0.0938448	0.895849						miR.150	0.497799	0.246448	0.738593	0.862935	0.739038	0.815765	0.36898	0.438836	0.993279	0.337644	0.205343	0.963003
			miR.197	0.0226205	0.343645	0.817283	0.0578514	0.819956	0.456914	0.399898	0.0747451	0.273357	0.301703	0.225661	0.0881831						miR.197	0.938513	0.0988252	0.766173	0.0745254	0.937839	0.736696	0.414101	0.937748	0.736127	0.0138673	0.869713	0.666958
			miR.223	0.00532013	0.321514	0.627974	0.0075785	0.355367	0.756246	0.815829	0.191108	0.799919	0.0305529	0.910228	0.0240338						miR.223	0.950168	0.438655	0.886279	0.000666969	0.9528	0.953095	0.696272	0.398022	0.796904	0.17042	0.535549	0.459977
			lncRNA_AL355075.4	0.688022	0.980632	0.707493	0.437877	0.135013	0.157667	0.860346	0.537429	0.847276	0.709442	0.454435	0.332221						lncRNA_AL355075.4	0.663829	0.242216	0.95216	0.851438	0.059116	0.830704	0.023025	0.321363	0.462822	0.400214	0.745947	0.135091
			lncRNA_LIPCAR	0.435767	0.601921	0.761983	0.0197914	0.214518	0.278056	0.728083	0.543171	0.620837	0.15178	0.899285	0.645193						lncRNA_LIPCAR	0.931621	0.919147	0.54321	0.736063	0.231329	0.635057	0.855087	0.584389	0.212829	0.590957	0.89352	0.828933
			circUBXN7	0.172828	0.606215	0.931873	0.00133337	0.626052	0.986818	0.803765	0.12399	0.944769	0.0314093	0.760944	0.333488						circUBXN7	0.609702	0.442214	0.614669	0.300409	0.763249	0.981569	0.804156	0.405884	0.0444926	0.337912	0.13263	0.268559
			circGSE1	0.911777	0.762978	0.385211	0.0887698	0.599462	0.836873	0.479163	0.896048	0.570122	0.147909	0.244954	0.997857						circGSE1	0.215096	0.822417	0.175414	0.527622	0.178668	0.0597507	0.719282	0.936262	0.513879	0.336901	0.862871	0.73632
			circSMARCA5	0.276781	0.178835	0.970137	0.0235765	0.73767	0.703217	0.37914	0.338562	0.783108	0.57249	0.370316	0.0340999						circSMARCA5	0.914407	0.537162	0.0669762	0.77908	0.417782	0.412901	0.965225	0.743288	0.179452	0.0546387	0.300958	0.818513
			RNY1	0.131478	0.30235	0.46425	0.0234831	0.915059	0.971196	0.943837	0.906689	0.285075	0.62788	0.277675	0.275033						RNY1	0.674261	0.524554	0.40715	0.590172	0.286947	0.612898	0.305655	0.923221	0.50041	0.581526	0.630341	0.982378
			RNY3	0.0352098	0.169749	0.533557	0.0079998	0.818278	0.401884	0.912263	0.615394	0.764205	0.679701	0.983523	0.208469						RNY3	0.701666	0.316011	0.418715	0.576842	0.940848	0.99307	0.893241	0.812632	0.642717	0.450314	0.261924	0.616984
			RNY4	0.0103685	0.177195	0.945895	0.0040831	0.844287	0.913424	0.807938	0.699811	0.644444	0.386359	0.746062	0.0597985						RNY4	0.677315	0.739855	0.294415	0.291895	0.844834	0.879106	0.766086	0.979895	0.807412	0.894378	0.213099	0.502701
			RNY5	0.000441091	0.657668	0.700185	0.290573	0.10081	0.136698	0.44759	0.12971	0.20758	0.560848	0.702425	0.567375						RNY5	0.503895	0.603478	0.550812	0.937109	0.549258	0.788095	0.737081	0.651214	0.494189	0.953793	0.898905	0.247332
			PF4_mRNA	0.0696183	0.690803	0.265373	0.0103587	0.536428	0.629741	0.610749	0.836389	0.764015	0.646564	0.500125	0.0937354						PF4_mRNA	0.415301	0.907174	0.868039	0.436272	0.789401	0.716045	0.253844	0.817923	0.837539	0.725589	0.462333	0.443588
			PF4_protein	0.280611	0.00406425	0.836027	0.253905	0.0481776	0.874322	0.0627619	0.00355072	0.349173	0.822566	0.0231427	0.03668						PF4_protein	0.764809	0.198588	0.398156	0.0655436	0.984481	0.866917	0.742352	0.911537	0.693619	0.774251	0.012035	0.031971
			Collagen 4																		Collagen 4
				Correlation coefficients with 95% confidence intervals (Supplementary Figure S7: No aspirin)																		Correlation coefficients with 95% confidence intervals (Supplementary Figure S7: Aspirin)
				Age	Sex	BMI	CRP	Neutrophil_count	Neutrophil_percentage	Lymphocytes	Monocytes	Eosinophils	Basophils	Erythrocytes	MPV							Age	Sex	BMI	CRP	Neutrophil_count	Neutrophil_percentage	Lymphocytes	Monocytes	Eosinophils	Basophils	Erythrocytes	MPV
			miR.21	0.164 (0.019-0.302)	-0.074 (-0.216-0.072)	-0.092 (-0.234-0.053)	0.034 (-0.111-0.178)	0.098 (-0.048-0.239)	0.081 (-0.065-0.224)	-0.029 (-0.173-0.117)	0.148 (0.003-0.287)	0.052 (-0.094-0.196)	-0.035 (-0.179-0.111)	0.025 (-0.12-0.17)	0.127 (-0.019-0.267)						miR.21	-0.015 (-0.172-0.143)	0.173 (0.015-0.321)	-0.152 (-0.302-0.006)	-0.148 (-0.299-0.009)	0.064 (-0.095-0.219)	-0.044 (-0.201-0.114)	0.104 (-0.055-0.257)	0.018 (-0.14-0.175)	0.097 (-0.061-0.251)	-0.052 (-0.208-0.106)	-0.089 (-0.243-0.07)	-0.064 (-0.219-0.095)
			miR.126	0.254 (0.113-0.384)	-0.074 (-0.217-0.072)	-0.084 (-0.227-0.061)	-0.152 (-0.29--0.007)	0.002 (-0.143-0.147)	0.094 (-0.052-0.236)	-0.136 (-0.276-0.009)	0.015 (-0.13-0.16)	0.017 (-0.129-0.161)	0.007 (-0.138-0.152)	-0.042 (-0.186-0.104)	0.098 (-0.048-0.24)						miR.126	-0.065 (-0.221-0.093)	0.13 (-0.028-0.282)	-0.057 (-0.213-0.102)	-0.213 (-0.358--0.057)	-0.016 (-0.174-0.142)	-0.096 (-0.25-0.062)	0.104 (-0.054-0.258)	-0.003 (-0.161-0.154)	0.057 (-0.102-0.212)	-0.073 (-0.228-0.085)	-0.012 (-0.169-0.146)	-0.067 (-0.222-0.092)
			miR.150	0.258 (0.117-0.389)	-0.074 (-0.216-0.072)	-0.088 (-0.23-0.058)	-0.147 (-0.286--0.002)	0.016 (-0.129-0.161)	0.053 (-0.092-0.197)	-0.07 (-0.213-0.076)	0.031 (-0.115-0.175)	0.043 (-0.103-0.187)	-0.052 (-0.196-0.094)	-0.185 (-0.321--0.041)	-0.025 (-0.17-0.12)						miR.150	-0.057 (-0.213-0.102)	0.189 (0.032-0.337)	0.033 (-0.125-0.19)	0.054 (-0.105-0.21)	0.039 (-0.12-0.195)	-0.009 (-0.166-0.149)	0.101 (-0.058-0.255)	-0.03 (-0.187-0.128)	0.043 (-0.116-0.199)	0.011 (-0.147-0.168)	-0.103 (-0.257-0.055)	-0.022 (-0.179-0.136)
			miR.197	0.291 (0.153-0.419)	-0.07 (-0.213-0.076)	-0.035 (-0.179-0.11)	-0.088 (-0.231-0.057)	-0.07 (-0.213-0.076)	0.051 (-0.095-0.194)	-0.18 (-0.317--0.036)	0.05 (-0.096-0.193)	-0.061 (-0.205-0.084)	-0.005 (-0.15-0.14)	-0.014 (-0.158-0.132)	0.052 (-0.093-0.196)						miR.197	-0.068 (-0.224-0.09)	0.154 (-0.003-0.305)	-0.107 (-0.26-0.052)	-0.106 (-0.26-0.052)	0.07 (-0.088-0.226)	0.02 (-0.138-0.177)	0.089 (-0.069-0.243)	-0.048 (-0.204-0.111)	0.012 (-0.146-0.169)	0.024 (-0.134-0.181)	-0.064 (-0.219-0.095)	-0.037 (-0.193-0.121)
			miR.223	0.225 (0.083-0.358)	-0.074 (-0.217-0.072)	-0.071 (-0.213-0.075)	-0.131 (-0.271-0.015)	-0.021 (-0.166-0.124)	0.051 (-0.095-0.195)	-0.114 (-0.255-0.031)	-0.002 (-0.147-0.143)	-0.005 (-0.149-0.141)	-0.026 (-0.171-0.119)	-0.051 (-0.194-0.095)	0.172 (0.028-0.31)						miR.223	-0.142 (-0.293-0.016)	0.158 (0-0.308)	-0.079 (-0.233-0.08)	-0.246 (-0.389--0.092)	0.009 (-0.149-0.167)	-0.092 (-0.246-0.067)	0.141 (-0.017-0.292)	-0.018 (-0.175-0.14)	0.061 (-0.097-0.217)	-0.037 (-0.194-0.121)	0.025 (-0.134-0.182)	-0.004 (-0.162-0.153)
			lncRNA_AL355075.4	-0.037 (-0.181-0.109)	-0.058 (-0.201-0.088)	0.042 (-0.104-0.186)	-0.053 (-0.196-0.093)	-0.074 (-0.217-0.072)	-0.077 (-0.219-0.069)	0.004 (-0.141-0.149)	-0.047 (-0.191-0.099)	0.016 (-0.129-0.161)	-0.053 (-0.196-0.093)	-0.002 (-0.147-0.143)	0.034 (-0.112-0.178)						lncRNA_AL355075.4	-0.056 (-0.212-0.103)	0.038 (-0.12-0.195)	-0.038 (-0.194-0.12)	-0.09 (-0.244-0.069)	-0.23 (-0.374--0.075)	-0.213 (-0.359--0.057)	-0.003 (-0.161-0.154)	-0.114 (-0.266-0.045)	0.016 (-0.142-0.173)	0.059 (-0.1-0.215)	0.026 (-0.132-0.183)	0.092 (-0.066-0.247)
			lncRNA_LIPCAR	0.099 (-0.047-0.241)	-0.076 (-0.219-0.07)	0.012 (-0.133-0.157)	-0.012 (-0.157-0.133)	0.097 (-0.048-0.239)	0.096 (-0.05-0.238)	-0.059 (-0.202-0.087)	0.123 (-0.022-0.263)	0.028 (-0.117-0.173)	-0.033 (-0.177-0.113)	0.007 (-0.138-0.152)	0.108 (-0.038-0.249)						lncRNA_LIPCAR	-0.097 (-0.251-0.061)	0.213 (0.058-0.359)	0.006 (-0.151-0.164)	-0.125 (-0.278-0.033)	-0.087 (-0.242-0.071)	-0.131 (-0.283-0.028)	0.067 (-0.092-0.222)	-0.068 (-0.224-0.09)	-0.044 (-0.201-0.114)	-0.214 (-0.36--0.058)	-0.122 (-0.275-0.036)	-0.061 (-0.216-0.098)
			circUBXN7	0.101 (-0.044-0.243)	-0.083 (-0.225-0.063)	0.007 (-0.138-0.152)	-0.094 (-0.236-0.052)	-0.038 (-0.182-0.108)	0.06 (-0.086-0.203)	-0.132 (-0.272-0.013)	0.065 (-0.081-0.208)	-0.026 (-0.17-0.12)	-0.016 (-0.161-0.129)	-0.035 (-0.179-0.111)	0.054 (-0.092-0.198)						circUBXN7	-0.059 (-0.215-0.1)	0.067 (-0.092-0.222)	-0.107 (-0.261-0.051)	-0.134 (-0.286-0.024)	0.047 (-0.111-0.203)	0.131 (-0.027-0.283)	-0.167 (-0.317--0.01)	0.091 (-0.068-0.245)	0.038 (-0.121-0.194)	-0.031 (-0.187-0.128)	-0.01 (-0.167-0.148)	0.011 (-0.146-0.169)
			circGSE1	0.042 (-0.104-0.185)	-0.078 (-0.221-0.068)	-0.017 (-0.162-0.128)	0.019 (-0.126-0.164)	0.03 (-0.116-0.174)	0.062 (-0.083-0.206)	-0.091 (-0.233-0.055)	-0.005 (-0.15-0.14)	-0.037 (-0.181-0.109)	-0.065 (-0.208-0.081)	-0.044 (-0.188-0.101)	-0.019 (-0.164-0.126)						circGSE1	-0.016 (-0.174-0.142)	0.058 (-0.1-0.214)	-0.02 (-0.177-0.138)	-0.118 (-0.271-0.04)	-0.023 (-0.18-0.135)	-0.098 (-0.252-0.061)	0.118 (-0.041-0.27)	0.008 (-0.15-0.166)	0.005 (-0.153-0.162)	-0.042 (-0.198-0.117)	-0.179 (-0.328--0.022)	-0.08 (-0.234-0.079)
			circSMARCA5	-0.007 (-0.152-0.138)	-0.101 (-0.242-0.045)	0.048 (-0.098-0.192)	-0.054 (-0.198-0.091)	-0.059 (-0.202-0.087)	-0.031 (-0.175-0.115)	-0.055 (-0.199-0.091)	0.044 (-0.101-0.188)	-0.022 (-0.166-0.124)	-0.026 (-0.171-0.119)	0.081 (-0.065-0.223)	0.076 (-0.07-0.219)						circSMARCA5	0.043 (-0.115-0.2)	-0.006 (-0.164-0.152)	0.055 (-0.103-0.211)	-0.098 (-0.252-0.06)	-0.08 (-0.235-0.078)	-0.089 (-0.244-0.069)	0.035 (-0.123-0.192)	0.043 (-0.115-0.2)	-0.131 (-0.283-0.027)	0.006 (-0.151-0.164)	-0.158 (-0.308-0)	-0.123 (-0.275-0.035)
			RNY1	0.146 (0.001-0.285)	-0.013 (-0.157-0.133)	-0.063 (-0.206-0.083)	-0.041 (-0.185-0.105)	0.051 (-0.094-0.195)	0.039 (-0.107-0.183)	-0.04 (-0.184-0.106)	0.016 (-0.129-0.161)	-0.056 (-0.199-0.09)	-0.091 (-0.233-0.055)	-0.058 (-0.201-0.088)	0.104 (-0.041-0.246)						RNY1	-0.113 (-0.265-0.046)	-0.028 (-0.185-0.13)	-0.011 (-0.168-0.147)	-0.127 (-0.279-0.032)	-0.11 (-0.263-0.049)	-0.134 (-0.286-0.024)	0.018 (-0.14-0.175)	-0.051 (-0.207-0.107)	-0.011 (-0.168-0.147)	-0.145 (-0.296-0.013)	-0.038 (-0.195-0.12)	-0.037 (-0.193-0.122)
			RNY3	0.157 (0.012-0.295)	-0.028 (-0.173-0.117)	-0.048 (-0.191-0.098)	-0.125 (-0.266-0.02)	0.013 (-0.132-0.158)	0.043 (-0.102-0.187)	-0.078 (-0.22-0.068)	0.046 (-0.1-0.19)	-0.013 (-0.158-0.132)	-0.091 (-0.233-0.055)	-0.007 (-0.152-0.138)	0.067 (-0.079-0.21)						RNY3	-0.169 (-0.318--0.011)	0.001 (-0.157-0.158)	0.019 (-0.139-0.177)	-0.11 (-0.263-0.048)	-0.093 (-0.247-0.065)	-0.15 (-0.301-0.008)	0.091 (-0.068-0.245)	-0.047 (-0.203-0.112)	-0.083 (-0.237-0.076)	-0.215 (-0.361--0.06)	-0.006 (-0.164-0.152)	-0.172 (-0.321--0.015)
			RNY4	0.193 (0.049-0.329)	-0.025 (-0.169-0.121)	-0.05 (-0.194-0.096)	-0.16 (-0.298--0.015)	0.009 (-0.136-0.154)	0.016 (-0.13-0.16)	-0.047 (-0.19-0.099)	0.032 (-0.114-0.176)	-0.027 (-0.171-0.118)	-0.056 (-0.2-0.089)	0.001 (-0.144-0.146)	0.106 (-0.04-0.247)						RNY4	-0.166 (-0.315--0.008)	-0.018 (-0.175-0.14)	-0.019 (-0.176-0.139)	-0.145 (-0.296-0.013)	-0.117 (-0.27-0.042)	-0.175 (-0.324--0.018)	0.067 (-0.091-0.223)	-0.06 (-0.216-0.098)	-0.039 (-0.195-0.12)	-0.167 (-0.316--0.01)	0.002 (-0.155-0.16)	-0.128 (-0.28-0.03)
			RNY5	0.251 (0.109-0.382)	-0.08 (-0.222-0.066)	-0.029 (-0.173-0.117)	-0.079 (-0.222-0.067)	0.154 (0.009-0.293)	0.117 (-0.029-0.257)	-0.052 (-0.196-0.093)	0.132 (-0.014-0.271)	0.129 (-0.017-0.269)	0.045 (-0.1-0.189)	-0.037 (-0.181-0.109)	0.018 (-0.128-0.162)						RNY5	-0.15 (-0.3-0.008)	0.083 (-0.076-0.237)	-0.008 (-0.166-0.149)	-0.056 (-0.212-0.102)	-0.097 (-0.251-0.061)	-0.15 (-0.301-0.007)	0.089 (-0.069-0.244)	-0.091 (-0.245-0.068)	0.016 (-0.142-0.173)	0.023 (-0.135-0.18)	-0.1 (-0.254-0.058)	-0.127 (-0.279-0.032)
			PF4_mRNA	0.176 (0.032-0.313)	-0.066 (-0.209-0.08)	0.019 (-0.126-0.164)	-0.09 (-0.232-0.056)	0.065 (-0.081-0.208)	0.134 (-0.012-0.273)	-0.124 (-0.264-0.022)	0.111 (-0.035-0.252)	-0.037 (-0.181-0.109)	-0.018 (-0.163-0.127)	0.019 (-0.126-0.164)	0.076 (-0.07-0.219)						PF4_mRNA	-0.137 (-0.288-0.021)	0.171 (0.013-0.32)	0.017 (-0.141-0.174)	-0.076 (-0.231-0.083)	0.031 (-0.127-0.188)	-0.022 (-0.179-0.136)	0.094 (-0.064-0.248)	-0.004 (-0.162-0.154)	-0.073 (-0.228-0.086)	-0.177 (-0.326--0.02)	-0.02 (-0.177-0.138)	-0.129 (-0.281-0.03)
			PF4_protein	0.001 (-0.144-0.146)	-0.312 (-0.437--0.175)	0.052 (-0.093-0.196)	-0.159 (-0.297--0.014)	0.121 (-0.025-0.261)	0.011 (-0.135-0.156)	0.106 (-0.04-0.247)	0.177 (0.033-0.314)	0.062 (-0.084-0.205)	0.02 (-0.126-0.164)	0.301 (0.163-0.427)	0.215 (0.072-0.349)						PF4_protein	-0.163 (-0.313--0.005)	-0.191 (-0.339--0.035)	0.042 (-0.117-0.198)	-0.144 (-0.295-0.014)	-0.011 (-0.168-0.147)	-0.043 (-0.199-0.116)	0.073 (-0.086-0.228)	-0.039 (-0.196-0.119)	-0.029 (-0.185-0.13)	-0.062 (-0.217-0.097)	0.264 (0.111-0.405)	0.169 (0.011-0.318)
				P-values (Supplementary Figure S7: No aspirin)																		P-values (Supplementary Figure S7: Aspirin)
				Age	Sex	BMI	CRP	Neutrophil_count	Neutrophil_percentage	Lymphocytes	Monocytes	Eosinophils	Basophils	Erythrocytes	MPV							Age	Sex	BMI	CRP	Neutrophil_count	Neutrophil_percentage	Lymphocytes	Monocytes	Eosinophils	Basophils	Erythrocytes	MPV
			miR.21	0.0268009	0.322402	0.213604	0.646671	0.189066	0.273861	0.697357	0.0453235	0.484983	0.639268	0.732006	0.0875019						miR.21	0.85399	0.0318032	0.059162	0.0653628	0.429398	0.583279	0.199154	0.826014	0.228342	0.519826	0.271201	0.432088
			miR.126	0.000534897	0.320303	0.256307	0.0404323	0.979743	0.205835	0.065457	0.83576	0.823678	0.921557	0.574078	0.186527						miR.126	0.420044	0.106227	0.482825	0.00792541	0.840278	0.232585	0.197346	0.965856	0.48339	0.363916	0.886506	0.40759
			miR.150	0.000421472	0.321231	0.234762	0.0473105	0.826175	0.472404	0.347018	0.679158	0.56655	0.483015	0.012361	0.735015						miR.150	0.481547	0.0184788	0.679791	0.506197	0.632219	0.915943	0.21123	0.71242	0.59659	0.890938	0.201558	0.783147
			miR.197	6.28e-05	0.346322	0.635325	0.234016	0.347372	0.496033	0.0148812	0.505675	0.408936	0.950085	0.854243	0.481768						miR.197	0.397384	0.0552666	0.186673	0.187847	0.384207	0.801438	0.269397	0.555626	0.881605	0.767458	0.430963	0.647914
			miR.223	0.00218741	0.32012	0.34222	0.0780703	0.776224	0.49081	0.123529	0.982742	0.951755	0.724118	0.496484	0.0196636						miR.223	0.0785063	0.0499696	0.331355	0.0020067	0.910418	0.255156	0.0801174	0.820687	0.448751	0.647561	0.76119	0.957622
			lncRNA_AL355075.4	0.62346	0.436517	0.570665	0.480186	0.320212	0.302088	0.956742	0.529628	0.824951	0.478453	0.974772	0.647006						lncRNA_AL355075.4	0.490434	0.634398	0.638632	0.265447	0.00397921	0.00782036	0.967705	0.159477	0.844176	0.465853	0.749357	0.252456
			lncRNA_LIPCAR	0.181779	0.306563	0.873354	0.871871	0.189987	0.195956	0.427766	0.0971432	0.702952	0.660321	0.925456	0.145407						lncRNA_LIPCAR	0.22919	0.0077059	0.937114	0.120019	0.279089	0.104998	0.409691	0.397795	0.583619	0.00746818	0.128939	0.452985
			circUBXN7	0.172798	0.266458	0.926018	0.205355	0.611127	0.4195	0.0747153	0.384957	0.729355	0.825531	0.642102	0.466537						circUBXN7	0.466966	0.40989	0.183195	0.0959429	0.560217	0.103532	0.0374824	0.262513	0.640246	0.706018	0.900764	0.887199
			circGSE1	0.576548	0.293416	0.819839	0.796398	0.686334	0.401247	0.219148	0.94687	0.620612	0.380575	0.551517	0.798796						circGSE1	0.838926	0.470854	0.807032	0.143553	0.777069	0.226267	0.14427	0.918706	0.952352	0.60794	0.0257583	0.32396
			circSMARCA5	0.92152	0.17417	0.519202	0.464283	0.426771	0.67857	0.457756	0.550738	0.769396	0.723026	0.276821	0.305684						circSMARCA5	0.592832	0.939482	0.494886	0.222949	0.3215	0.268848	0.664425	0.591296	0.103664	0.937458	0.0494114	0.127262
			RNY1	0.0485357	0.864664	0.398718	0.585527	0.489844	0.601077	0.594657	0.83022	0.453592	0.221965	0.436296	0.160016						RNY1	0.163291	0.730593	0.891279	0.116492	0.173615	0.0960276	0.820939	0.525386	0.892354	0.0723053	0.637566	0.651746
			RNY3	0.0337083	0.702708	0.521965	0.0905141	0.8573	0.560316	0.295067	0.538555	0.859356	0.220646	0.92684	0.366578						RNY3	0.0359162	0.993384	0.809869	0.172985	0.249099	0.0625291	0.261197	0.56384	0.306331	0.00711881	0.940053	0.032501
			RNY4	0.00896373	0.740762	0.501853	0.0309411	0.90285	0.832031	0.531845	0.668381	0.715629	0.447494	0.990323	0.155109						RNY4	0.0395073	0.825574	0.815815	0.0718381	0.147626	0.0293801	0.405014	0.455067	0.633283	0.0377138	0.978044	0.112302
			RNY5	0.000625146	0.283525	0.697525	0.286537	0.0373759	0.115572	0.481495	0.0758155	0.0827446	0.54313	0.621367	0.812597						RNY5	0.0631439	0.306804	0.916529	0.485867	0.228652	0.0618029	0.268147	0.26247	0.84589	0.776729	0.214034	0.116034
			PF4_mRNA	0.0169368	0.375662	0.794229	0.227533	0.380924	0.071267	0.095623	0.134368	0.623286	0.803982	0.793945	0.305						PF4_mRNA	0.0890018	0.0336394	0.834675	0.348191	0.700012	0.782479	0.243176	0.960401	0.368929	0.0273278	0.802873	0.110755
			PF4_protein	0.988008	1.74e-05	0.482213	0.032073	0.104061	0.885644	0.153016	0.0166267	0.406062	0.79301	3.47e-05	0.00350831						PF4_protein	0.0428438	0.0171917	0.606654	0.0730161	0.891218	0.599481	0.365862	0.628781	0.724137	0.445184	0.000898361	0.0358171
			Collagen 10																		Collagen 10
				Correlation coefficients with 95% confidence intervals (Supplementary Figure S7: No aspirin)																		Correlation coefficients with 95% confidence intervals (Supplementary Figure S7: Aspirin)
				Age	Sex	BMI	CRP	Neutrophil_count	Neutrophil_percentage	Lymphocytes	Monocytes	Eosinophils	Basophils	Erythrocytes	MPV							Age	Sex	BMI	CRP	Neutrophil_count	Neutrophil_percentage	Lymphocytes	Monocytes	Eosinophils	Basophils	Erythrocytes	MPV
			miR.21	0.19 (0.046-0.326)	-0.074 (-0.217-0.072)	-0.076 (-0.219-0.07)	-0.006 (-0.151-0.139)	0.045 (-0.101-0.189)	0.036 (-0.11-0.18)	-0.009 (-0.154-0.136)	0.085 (-0.061-0.227)	-0.025 (-0.169-0.121)	-0.04 (-0.184-0.105)	0.044 (-0.102-0.188)	0.095 (-0.051-0.237)						miR.21	0.07 (-0.088-0.226)	0.03 (-0.128-0.187)	-0.036 (-0.193-0.122)	-0.156 (-0.306-0.002)	-0.045 (-0.201-0.114)	-0.041 (-0.197-0.117)	0.014 (-0.144-0.171)	-0.038 (-0.195-0.12)	-0.072 (-0.227-0.087)	0.065 (-0.093-0.221)	-0.074 (-0.229-0.084)	0.037 (-0.122-0.193)
			miR.126	0.256 (0.115-0.387)	-0.074 (-0.216-0.072)	-0.04 (-0.184-0.105)	-0.196 (-0.332--0.053)	0.015 (-0.131-0.159)	0.049 (-0.097-0.193)	-0.062 (-0.205-0.084)	0.028 (-0.117-0.173)	-0.04 (-0.184-0.105)	0.058 (-0.088-0.201)	-0.046 (-0.189-0.1)	0.103 (-0.042-0.245)						miR.126	0.047 (-0.111-0.203)	-0.104 (-0.257-0.055)	0.038 (-0.12-0.195)	-0.183 (-0.331--0.026)	-0.072 (-0.227-0.086)	-0.046 (-0.202-0.113)	-0.025 (-0.182-0.133)	-0.017 (-0.174-0.141)	-0.09 (-0.244-0.069)	-0.026 (-0.183-0.132)	-0.021 (-0.178-0.137)	-0.021 (-0.178-0.137)
			miR.150	0.215 (0.072-0.349)	-0.074 (-0.216-0.072)	-0.033 (-0.177-0.112)	-0.195 (-0.33--0.051)	0.04 (-0.105-0.184)	0.046 (-0.1-0.19)	-0.018 (-0.163-0.127)	0.074 (-0.071-0.217)	0.026 (-0.12-0.17)	-0.001 (-0.146-0.144)	-0.068 (-0.211-0.078)	-0.07 (-0.213-0.076)						miR.150	0.021 (-0.137-0.178)	0.038 (-0.121-0.194)	0.09 (-0.069-0.244)	0.001 (-0.156-0.159)	0.02 (-0.138-0.177)	0.042 (-0.116-0.199)	0.033 (-0.125-0.19)	-0.004 (-0.161-0.154)	-0.061 (-0.217-0.097)	0.029 (-0.129-0.186)	-0.169 (-0.318--0.011)	-0.02 (-0.177-0.138)
			miR.197	0.221 (0.079-0.355)	0.007 (-0.139-0.151)	-0.031 (-0.175-0.114)	-0.18 (-0.317--0.036)	-0.038 (-0.182-0.108)	-0.009 (-0.154-0.136)	-0.071 (-0.214-0.075)	0.031 (-0.115-0.175)	-0.083 (-0.225-0.063)	0.021 (-0.125-0.165)	-0.071 (-0.214-0.075)	0.034 (-0.112-0.178)						miR.197	0.136 (-0.022-0.288)	-0.089 (-0.243-0.07)	0.055 (-0.104-0.21)	-0.138 (-0.29-0.02)	0.008 (-0.15-0.165)	0.076 (-0.082-0.231)	-0.069 (-0.224-0.09)	-0.043 (-0.199-0.116)	-0.077 (-0.232-0.082)	0.029 (-0.129-0.186)	-0.025 (-0.182-0.133)	0.088 (-0.07-0.243)
			miR.223	0.236 (0.094-0.368)	-0.074 (-0.216-0.072)	-0.036 (-0.18-0.11)	-0.168 (-0.305--0.023)	0.017 (-0.129-0.161)	0.052 (-0.094-0.195)	-0.061 (-0.204-0.085)	0.028 (-0.118-0.172)	-0.074 (-0.217-0.072)	0.022 (-0.123-0.167)	-0.044 (-0.188-0.101)	0.145 (0-0.284)						miR.223	0.003 (-0.155-0.16)	-0.094 (-0.248-0.064)	0.01 (-0.147-0.168)	-0.226 (-0.371--0.071)	-0.075 (-0.23-0.083)	-0.038 (-0.195-0.12)	-0.009 (-0.166-0.149)	-0.065 (-0.221-0.093)	-0.092 (-0.246-0.066)	0.043 (-0.116-0.199)	0.035 (-0.123-0.192)	0.032 (-0.126-0.189)
			lncRNA_AL355075.4	0.048 (-0.098-0.192)	-0.101 (-0.242-0.045)	0.004 (-0.141-0.149)	-0.099 (-0.24-0.047)	-0.022 (-0.166-0.124)	-0.088 (-0.23-0.058)	0.063 (-0.083-0.206)	0.118 (-0.028-0.258)	-0.028 (-0.173-0.117)	-0.024 (-0.169-0.121)	-0.055 (-0.199-0.091)	0.104 (-0.042-0.245)						lncRNA_AL355075.4	0.089 (-0.07-0.243)	-0.084 (-0.238-0.075)	-0.096 (-0.25-0.063)	-0.118 (-0.271-0.04)	-0.211 (-0.356--0.055)	-0.16 (-0.31--0.002)	-0.066 (-0.221-0.093)	-0.034 (-0.191-0.124)	-0.059 (-0.215-0.099)	0.046 (-0.113-0.202)	0.045 (-0.113-0.202)	0.151 (-0.007-0.302)
			lncRNA_LIPCAR	0.166 (0.021-0.304)	-0.063 (-0.207-0.082)	0.004 (-0.141-0.149)	-0.108 (-0.249-0.038)	0.041 (-0.105-0.185)	0.071 (-0.075-0.214)	-0.101 (-0.242-0.045)	0.123 (-0.023-0.263)	-0.065 (-0.208-0.081)	-0.005 (-0.15-0.14)	0.052 (-0.093-0.196)	0.13 (-0.015-0.27)						lncRNA_LIPCAR	-0.063 (-0.218-0.096)	-0.109 (-0.262-0.05)	0.021 (-0.137-0.178)	-0.033 (-0.19-0.125)	-0.119 (-0.272-0.039)	-0.053 (-0.209-0.105)	-0.098 (-0.252-0.061)	-0.07 (-0.225-0.088)	-0.084 (-0.238-0.075)	-0.064 (-0.22-0.094)	0.024 (-0.134-0.181)	0.022 (-0.136-0.18)
			circUBXN7	0.19 (0.047-0.326)	-0.078 (-0.221-0.067)	-0.12 (-0.26-0.026)	-0.154 (-0.292--0.009)	0.013 (-0.132-0.158)	0.046 (-0.1-0.19)	-0.099 (-0.241-0.047)	0.058 (-0.088-0.201)	0.042 (-0.104-0.186)	0.015 (-0.13-0.16)	-0.02 (-0.165-0.125)	0.069 (-0.077-0.212)						circUBXN7	-0.056 (-0.211-0.103)	0.085 (-0.073-0.24)	0.006 (-0.152-0.163)	-0.14 (-0.291-0.018)	-0.01 (-0.167-0.148)	-0.013 (-0.17-0.145)	0.002 (-0.156-0.159)	0.06 (-0.098-0.216)	0 (-0.158-0.157)	0.057 (-0.102-0.213)	0.046 (-0.113-0.202)	0.041 (-0.117-0.198)
			circGSE1	0.17 (0.026-0.308)	-0.087 (-0.229-0.059)	-0.059 (-0.202-0.087)	-0.057 (-0.201-0.088)	0.072 (-0.074-0.215)	0.012 (-0.133-0.157)	-0.018 (-0.163-0.127)	0.138 (-0.008-0.277)	-0.048 (-0.192-0.098)	-0.031 (-0.175-0.114)	-0.099 (-0.241-0.046)	0.028 (-0.118-0.172)						circGSE1	-0.029 (-0.186-0.129)	-0.104 (-0.257-0.055)	-0.004 (-0.161-0.154)	-0.139 (-0.29-0.019)	0.044 (-0.114-0.201)	0.001 (-0.157-0.159)	0.096 (-0.063-0.25)	0.031 (-0.127-0.188)	-0.042 (-0.199-0.116)	0.058 (-0.1-0.214)	0.087 (-0.072-0.241)	-0.02 (-0.177-0.138)
			circSMARCA5	0.146 (0.001-0.285)	-0.084 (-0.226-0.062)	-0.097 (-0.239-0.048)	-0.14 (-0.279-0.005)	-0.059 (-0.202-0.087)	0.015 (-0.131-0.159)	-0.097 (-0.239-0.048)	-0.012 (-0.156-0.134)	-0.042 (-0.185-0.104)	-0.08 (-0.222-0.066)	-0.031 (-0.175-0.115)	0.068 (-0.078-0.211)						circSMARCA5	-0.014 (-0.172-0.144)	-0.128 (-0.28-0.031)	0.056 (-0.103-0.212)	-0.11 (-0.263-0.048)	-0.054 (-0.21-0.104)	-0.032 (-0.189-0.126)	0.017 (-0.141-0.174)	0.069 (-0.09-0.224)	-0.134 (-0.285-0.025)	-0.066 (-0.222-0.092)	-0.023 (-0.18-0.135)	-0.078 (-0.233-0.08)
			RNY1	0.19 (0.047-0.326)	0.023 (-0.123-0.167)	-0.026 (-0.17-0.12)	-0.142 (-0.282-0.003)	0.038 (-0.108-0.182)	0.035 (-0.111-0.179)	-0.063 (-0.206-0.083)	0.036 (-0.11-0.18)	-0.021 (-0.166-0.124)	-0.027 (-0.171-0.119)	-0.076 (-0.219-0.07)	0.126 (-0.02-0.266)						RNY1	-0.033 (-0.19-0.125)	-0.139 (-0.29-0.019)	0.035 (-0.124-0.191)	-0.102 (-0.256-0.056)	-0.025 (-0.182-0.133)	-0.055 (-0.211-0.104)	0.026 (-0.132-0.183)	0.048 (-0.11-0.204)	-0.068 (-0.223-0.091)	-0.044 (-0.201-0.114)	-0.007 (-0.164-0.151)	-0.012 (-0.169-0.146)
			RNY3	0.222 (0.079-0.355)	0.037 (-0.108-0.182)	-0.04 (-0.184-0.105)	-0.152 (-0.291--0.008)	0.003 (-0.142-0.148)	0.019 (-0.126-0.164)	-0.076 (-0.218-0.07)	0.069 (-0.077-0.212)	-0.075 (-0.218-0.071)	-0.038 (-0.182-0.107)	-0.085 (-0.227-0.061)	0.11 (-0.036-0.251)						RNY3	-0.004 (-0.161-0.154)	-0.156 (-0.306-0.001)	0.025 (-0.133-0.182)	-0.096 (-0.25-0.063)	-0.035 (-0.191-0.124)	-0.042 (-0.198-0.117)	0.014 (-0.144-0.171)	-0.005 (-0.163-0.152)	-0.103 (-0.257-0.055)	-0.063 (-0.218-0.096)	-0.002 (-0.159-0.156)	-0.035 (-0.191-0.123)
			RNY4	0.233 (0.091-0.365)	0.038 (-0.108-0.182)	-0.066 (-0.209-0.08)	-0.173 (-0.311--0.029)	0.033 (-0.112-0.178)	0.051 (-0.095-0.195)	-0.068 (-0.211-0.078)	0.044 (-0.102-0.188)	-0.06 (-0.203-0.086)	-0.016 (-0.16-0.13)	-0.054 (-0.197-0.092)	0.126 (-0.019-0.266)						RNY4	-0.042 (-0.198-0.117)	-0.125 (-0.278-0.033)	0.03 (-0.128-0.187)	-0.11 (-0.263-0.048)	-0.084 (-0.238-0.075)	-0.104 (-0.258-0.054)	0.036 (-0.122-0.193)	0.001 (-0.157-0.158)	-0.134 (-0.286-0.024)	-0.112 (-0.265-0.046)	0.021 (-0.137-0.178)	-0.022 (-0.179-0.137)
			RNY5	0.261 (0.12-0.391)	-0.042 (-0.186-0.103)	-0.025 (-0.17-0.12)	-0.119 (-0.26-0.026)	0.14 (-0.005-0.279)	0.132 (-0.013-0.272)	-0.052 (-0.195-0.094)	0.1 (-0.046-0.241)	0.083 (-0.063-0.225)	0.038 (-0.107-0.182)	-0.06 (-0.203-0.086)	-0.002 (-0.147-0.143)						RNY5	-0.047 (-0.203-0.111)	0.008 (-0.15-0.165)	0.041 (-0.117-0.198)	-0.005 (-0.163-0.152)	-0.007 (-0.165-0.15)	-0.033 (-0.19-0.125)	0.051 (-0.108-0.207)	0.025 (-0.133-0.182)	-0.1 (-0.254-0.058)	-0.045 (-0.201-0.114)	-0.087 (-0.241-0.072)	-0.002 (-0.16-0.155)
			PF4_mRNA	0.261 (0.121-0.392)	-0.07 (-0.213-0.076)	-0.003 (-0.148-0.142)	-0.154 (-0.293--0.01)	0.063 (-0.083-0.206)	0.06 (-0.086-0.203)	-0.063 (-0.206-0.083)	0.127 (-0.018-0.267)	-0.087 (-0.229-0.059)	-0.024 (-0.168-0.122)	-0.032 (-0.176-0.113)	0.095 (-0.051-0.236)						PF4_mRNA	-0.011 (-0.168-0.147)	-0.13 (-0.282-0.028)	0.115 (-0.043-0.268)	-0.067 (-0.222-0.092)	-0.016 (-0.173-0.142)	-0.015 (-0.172-0.143)	0.03 (-0.128-0.187)	0.038 (-0.12-0.194)	-0.071 (-0.226-0.087)	-0.068 (-0.224-0.09)	-0.003 (-0.16-0.155)	-0.064 (-0.22-0.094)
			PF4_protein	0.027 (-0.119-0.171)	-0.332 (-0.455--0.196)	0.069 (-0.077-0.212)	-0.21 (-0.345--0.067)	0.099 (-0.047-0.241)	0.001 (-0.144-0.146)	0.097 (-0.049-0.238)	0.187 (0.044-0.324)	0.017 (-0.128-0.162)	0.058 (-0.088-0.201)	0.303 (0.166-0.43)	0.186 (0.042-0.322)						PF4_protein	-0.065 (-0.22-0.094)	-0.126 (-0.278-0.032)	-0.01 (-0.167-0.148)	-0.146 (-0.297-0.012)	-0.059 (-0.215-0.1)	-0.106 (-0.259-0.053)	0.114 (-0.044-0.267)	-0.056 (-0.212-0.103)	-0.04 (-0.197-0.118)	-0.049 (-0.205-0.109)	0.245 (0.091-0.388)	0.305 (0.155-0.441)
				P-values (Supplementary Figure S7: No aspirin)																		P-values (Supplementary Figure S7: Aspirin)
				Age	Sex	BMI	CRP	Neutrophil_count	Neutrophil_percentage	Lymphocytes	Monocytes	Eosinophils	Basophils	Erythrocytes	MPV							Age	Sex	BMI	CRP	Neutrophil_count	Neutrophil_percentage	Lymphocytes	Monocytes	Eosinophils	Basophils	Erythrocytes	MPV
			miR.21	0.0100853	0.320755	0.305517	0.931612	0.546752	0.627634	0.902103	0.254604	0.738837	0.587561	0.555662	0.202098						miR.21	0.383888	0.706648	0.655131	0.0532953	0.579031	0.611781	0.863889	0.635811	0.375806	0.420453	0.358536	0.651329
			miR.126	0.000463864	0.321937	0.587686	0.00779417	0.844091	0.510997	0.406364	0.705109	0.588621	0.439348	0.539285	0.164217						miR.126	0.558656	0.198602	0.63539	0.0225493	0.371154	0.571882	0.755444	0.835121	0.265012	0.750935	0.79792	0.797017
			miR.150	0.00346968	0.321102	0.654776	0.00829769	0.588961	0.538605	0.807999	0.316333	0.727752	0.986062	0.363029	0.346007						miR.150	0.798732	0.641865	0.266205	0.986625	0.806093	0.601227	0.682809	0.962618	0.44766	0.719199	0.0358957	0.801234
			miR.197	0.00259163	0.929486	0.675184	0.0146215	0.610841	0.902487	0.339182	0.68148	0.266612	0.781691	0.337506	0.648303						miR.197	0.0912644	0.272219	0.499359	0.0858819	0.9229	0.345158	0.396225	0.598253	0.342015	0.717176	0.756553	0.274199
			miR.223	0.00130947	0.322171	0.628712	0.0233653	0.821983	0.488226	0.41059	0.709122	0.320999	0.763318	0.550373	0.0508623						miR.223	0.97176	0.242652	0.896944	0.00464963	0.351699	0.635696	0.911491	0.419446	0.252813	0.599483	0.665741	0.691251
			lncRNA_AL355075.4	0.519284	0.175766	0.958142	0.183085	0.769009	0.238151	0.397741	0.112956	0.703153	0.743749	0.459341	0.161812						lncRNA_AL355075.4	0.272478	0.299345	0.236435	0.142178	0.00851309	0.0467726	0.417734	0.67435	0.463428	0.570447	0.574206	0.0604421
			lncRNA_LIPCAR	0.0247094	0.393783	0.954888	0.145887	0.583665	0.341906	0.17582	0.0977535	0.382891	0.949431	0.480906	0.0787715						lncRNA_LIPCAR	0.437826	0.17747	0.795139	0.681314	0.140215	0.510396	0.22494	0.385414	0.301295	0.426088	0.762647	0.781143
			circUBXN7	0.00983096	0.291772	0.106405	0.0374972	0.858271	0.535807	0.182054	0.438408	0.575442	0.837762	0.788901	0.356293						circUBXN7	0.49237	0.291085	0.942402	0.081978	0.902466	0.871868	0.983062	0.456137	0.995964	0.481258	0.570775	0.610094
			circGSE1	0.0212466	0.242775	0.42978	0.440452	0.332213	0.869152	0.806744	0.0633341	0.518446	0.67601	0.180211	0.706457						circGSE1	0.717441	0.197887	0.963909	0.0852465	0.58454	0.990776	0.235729	0.697675	0.60087	0.470825	0.282312	0.804177
			circSMARCA5	0.0485555	0.25736	0.189645	0.0589602	0.430952	0.845325	0.189793	0.876287	0.576831	0.284541	0.676564	0.363118						circSMARCA5	0.860122	0.113639	0.488842	0.172647	0.501999	0.689413	0.834674	0.393578	0.0976269	0.413007	0.779654	0.333538
			RNY1	0.00987193	0.761071	0.727666	0.0547047	0.611367	0.63862	0.397896	0.631248	0.778326	0.718162	0.306898	0.0895481						RNY1	0.681917	0.0848009	0.668721	0.206276	0.754532	0.49911	0.747091	0.550915	0.401096	0.582749	0.93464	0.881427
			RNY3	0.00254299	0.614343	0.586444	0.0393895	0.964136	0.798284	0.30873	0.353659	0.310966	0.605627	0.252787	0.139377						RNY3	0.963977	0.0520481	0.758858	0.234729	0.667227	0.607316	0.863512	0.946248	0.200825	0.438028	0.982202	0.667002
			RNY4	0.00153684	0.60898	0.376127	0.0189098	0.653086	0.491607	0.362353	0.555333	0.42001	0.834613	0.471112	0.088397						RNY4	0.605893	0.120092	0.708733	0.172705	0.300911	0.196352	0.653794	0.992677	0.0966651	0.163891	0.796536	0.790565
			RNY5	0.000364239	0.56868	0.734248	0.108152	0.0586353	0.0748504	0.4876	0.178348	0.263835	0.607141	0.418889	0.974775						RNY5	0.558723	0.922574	0.610795	0.947979	0.927423	0.683116	0.529344	0.759614	0.214875	0.58186	0.28156	0.976707
			PF4_mRNA	0.000352799	0.346408	0.965638	0.0369577	0.394578	0.418384	0.399173	0.0865328	0.241455	0.747593	0.665173	0.202332						PF4_mRNA	0.896114	0.106957	0.152981	0.406734	0.841368	0.857501	0.709325	0.638612	0.37883	0.398416	0.974885	0.427676
			PF4_protein	0.719146	4.41e-06	0.356192	0.00426638	0.182424	0.992013	0.192705	0.0110575	0.816413	0.436431	2.98e-05	0.0117889						PF4_protein	0.42337	0.117876	0.901103	0.0692542	0.465559	0.190824	0.156676	0.489125	0.617035	0.542405	0.00208963	0.000113767
			TRAP6																		TRAP6
				Correlation coefficients with 95% confidence intervals (Supplementary Figure S7: No aspirin)																		Correlation coefficients with 95% confidence intervals (Supplementary Figure S7: Aspirin)
				Age	Sex	BMI	CRP	Neutrophil_count	Neutrophil_percentage	Lymphocytes	Monocytes	Eosinophils	Basophils	Erythrocytes	MPV							Age	Sex	BMI	CRP	Neutrophil_count	Neutrophil_percentage	Lymphocytes	Monocytes	Eosinophils	Basophils	Erythrocytes	MPV
			miR.21	0.17 (0.026-0.308)	-0.074 (-0.216-0.072)	0.025 (-0.121-0.169)	-0.067 (-0.21-0.079)	0.062 (-0.084-0.205)	-0.009 (-0.154-0.136)	-0.004 (-0.149-0.141)	0.127 (-0.018-0.267)	0.039 (-0.107-0.183)	-0.017 (-0.162-0.128)	-0.053 (-0.196-0.093)	0.084 (-0.062-0.227)						miR.21	0.132 (-0.026-0.284)	0.062 (-0.096-0.218)	0.097 (-0.061-0.251)	-0.146 (-0.297-0.012)	-0.047 (-0.203-0.111)	-0.06 (-0.216-0.099)	0.008 (-0.15-0.165)	0.023 (-0.135-0.18)	0.028 (-0.13-0.185)	0.037 (-0.121-0.194)	0.048 (-0.11-0.204)	0.086 (-0.072-0.241)
			miR.126	0.19 (0.047-0.326)	-0.074 (-0.216-0.072)	0.008 (-0.137-0.153)	-0.253 (-0.384--0.112)	-0.022 (-0.167-0.123)	-0.094 (-0.236-0.052)	0.044 (-0.102-0.188)	0.038 (-0.108-0.182)	0.017 (-0.129-0.161)	0.042 (-0.104-0.186)	-0.135 (-0.274-0.011)	0.136 (-0.009-0.276)						miR.126	0.084 (-0.074-0.239)	-0.13 (-0.282-0.028)	0.154 (-0.004-0.304)	-0.166 (-0.316--0.009)	-0.068 (-0.224-0.09)	-0.066 (-0.222-0.092)	-0.01 (-0.167-0.148)	-0.004 (-0.161-0.154)	0.01 (-0.148-0.167)	-0.028 (-0.184-0.131)	0.1 (-0.059-0.253)	0.072 (-0.087-0.227)
			miR.150	0.192 (0.048-0.328)	-0.074 (-0.216-0.072)	0 (-0.146-0.145)	-0.179 (-0.316--0.035)	-0.012 (-0.156-0.134)	-0.027 (-0.172-0.118)	-0.047 (-0.191-0.099)	0.018 (-0.128-0.162)	0.082 (-0.064-0.224)	-0.041 (-0.185-0.105)	-0.158 (-0.296--0.013)	-0.077 (-0.219-0.069)						miR.150	0.047 (-0.111-0.204)	0.124 (-0.034-0.276)	0.164 (0.006-0.313)	0.063 (-0.095-0.219)	0.013 (-0.145-0.17)	0.04 (-0.118-0.197)	0.023 (-0.135-0.18)	-0.071 (-0.226-0.088)	-0.026 (-0.182-0.133)	0.033 (-0.126-0.189)	-0.072 (-0.227-0.086)	0.032 (-0.126-0.189)
			miR.197	0.222 (0.08-0.356)	0.072 (-0.073-0.215)	0.045 (-0.1-0.189)	-0.17 (-0.307--0.026)	-0.054 (-0.197-0.092)	-0.015 (-0.159-0.131)	-0.077 (-0.219-0.069)	0.089 (-0.057-0.231)	-0.035 (-0.179-0.111)	-0.027 (-0.172-0.118)	-0.097 (-0.239-0.049)	0.043 (-0.102-0.187)						miR.197	0.11 (-0.049-0.263)	-0.116 (-0.268-0.043)	0.161 (0.004-0.311)	-0.174 (-0.323--0.017)	-0.038 (-0.194-0.121)	-0.02 (-0.177-0.138)	-0.031 (-0.187-0.128)	-0.05 (-0.206-0.109)	-0.026 (-0.183-0.132)	0.046 (-0.112-0.202)	0.025 (-0.133-0.182)	0.108 (-0.05-0.261)
			miR.223	0.205 (0.062-0.34)	-0.074 (-0.216-0.072)	0.019 (-0.127-0.163)	-0.226 (-0.359--0.083)	-0.026 (-0.171-0.119)	-0.061 (-0.204-0.085)	0.004 (-0.141-0.149)	0.04 (-0.105-0.184)	-0.009 (-0.154-0.136)	0.009 (-0.136-0.154)	-0.13 (-0.27-0.015)	0.149 (0.004-0.288)						miR.223	0.058 (-0.1-0.214)	-0.104 (-0.257-0.055)	0.115 (-0.043-0.268)	-0.224 (-0.369--0.069)	-0.077 (-0.232-0.082)	-0.081 (-0.235-0.078)	0.025 (-0.133-0.182)	-0.039 (-0.196-0.119)	0.003 (-0.154-0.161)	0.051 (-0.107-0.207)	0.126 (-0.033-0.278)	0.123 (-0.036-0.275)
			lncRNA_AL355075.4	0.051 (-0.094-0.195)	0.009 (-0.136-0.154)	0.031 (-0.115-0.175)	-0.135 (-0.274-0.011)	-0.024 (-0.168-0.122)	-0.023 (-0.168-0.122)	-0.036 (-0.18-0.11)	0.049 (-0.097-0.193)	0.087 (-0.059-0.229)	-0.075 (-0.218-0.071)	-0.084 (-0.227-0.062)	0.031 (-0.115-0.175)						lncRNA_AL355075.4	0.085 (-0.074-0.239)	-0.056 (-0.211-0.103)	0.11 (-0.049-0.263)	-0.121 (-0.274-0.037)	-0.081 (-0.236-0.077)	-0.126 (-0.278-0.033)	0.055 (-0.103-0.211)	0.066 (-0.093-0.221)	0.049 (-0.109-0.205)	0.104 (-0.054-0.258)	0.048 (-0.11-0.204)	0.194 (0.037-0.341)
			lncRNA_LIPCAR	0.112 (-0.034-0.253)	0.057 (-0.089-0.2)	0.047 (-0.098-0.191)	-0.119 (-0.259-0.027)	0.026 (-0.12-0.17)	-0.032 (-0.176-0.114)	0.012 (-0.133-0.157)	0.049 (-0.097-0.193)	-0.077 (-0.22-0.069)	-0.104 (-0.246-0.041)	-0.1 (-0.242-0.045)	0.106 (-0.04-0.247)						lncRNA_LIPCAR	0.059 (-0.1-0.214)	-0.087 (-0.241-0.072)	0.141 (-0.017-0.292)	-0.025 (-0.182-0.133)	-0.027 (-0.184-0.131)	-0.044 (-0.2-0.114)	-0.008 (-0.165-0.15)	0.036 (-0.123-0.192)	0.034 (-0.125-0.19)	-0.012 (-0.169-0.146)	0.079 (-0.08-0.234)	0.035 (-0.124-0.191)
			circUBXN7	0.213 (0.07-0.348)	0.002 (-0.143-0.147)	0.084 (-0.061-0.227)	-0.282 (-0.411--0.143)	-0.058 (-0.201-0.088)	-0.062 (-0.205-0.084)	-0.041 (-0.185-0.104)	0.047 (-0.099-0.191)	0.012 (-0.134-0.156)	-0.001 (-0.146-0.144)	-0.097 (-0.239-0.049)	0.066 (-0.08-0.209)						circUBXN7	-0.012 (-0.17-0.146)	-0.168 (-0.318--0.011)	-0.004 (-0.162-0.153)	-0.11 (-0.263-0.048)	0.085 (-0.074-0.239)	0.128 (-0.03-0.28)	-0.116 (-0.269-0.042)	0.089 (-0.07-0.243)	0.011 (-0.147-0.168)	0.06 (-0.099-0.215)	0.175 (0.018-0.324)	0.08 (-0.078-0.235)
			circGSE1	0.127 (-0.018-0.267)	0.065 (-0.08-0.209)	-0.005 (-0.15-0.14)	-0.118 (-0.259-0.028)	0.001 (-0.144-0.146)	-0.022 (-0.167-0.123)	-0.024 (-0.169-0.121)	0.058 (-0.087-0.202)	-0.002 (-0.147-0.143)	-0.029 (-0.173-0.117)	-0.146 (-0.285--0.001)	0.08 (-0.066-0.222)						circGSE1	0.096 (-0.062-0.25)	-0.071 (-0.226-0.087)	0.052 (-0.106-0.208)	-0.106 (-0.26-0.052)	-0.042 (-0.198-0.117)	-0.021 (-0.178-0.137)	-0.004 (-0.161-0.154)	0.008 (-0.15-0.166)	0.067 (-0.091-0.223)	0.062 (-0.097-0.217)	-0.021 (-0.178-0.137)	0.12 (-0.038-0.273)
			circSMARCA5	0.099 (-0.047-0.24)	-0.075 (-0.217-0.071)	0.119 (-0.026-0.26)	-0.196 (-0.331--0.052)	-0.027 (-0.171-0.119)	-0.003 (-0.148-0.143)	-0.077 (-0.22-0.069)	-0.041 (-0.185-0.105)	-0.038 (-0.182-0.108)	-0.014 (-0.158-0.132)	0.047 (-0.099-0.19)	0.078 (-0.068-0.221)						circSMARCA5	0.142 (-0.016-0.293)	-0.124 (-0.276-0.035)	0.093 (-0.066-0.247)	-0.09 (-0.245-0.068)	-0.05 (-0.206-0.108)	-0.021 (-0.178-0.137)	-0.044 (-0.2-0.114)	0.069 (-0.09-0.224)	-0.04 (-0.196-0.119)	0.034 (-0.125-0.19)	-0.026 (-0.183-0.132)	0.132 (-0.026-0.284)
			RNY1	0.128 (-0.017-0.268)	0.058 (-0.088-0.201)	0.086 (-0.06-0.228)	-0.173 (-0.31--0.029)	-0.035 (-0.179-0.111)	-0.125 (-0.266-0.02)	0.014 (-0.132-0.158)	0.051 (-0.095-0.195)	-0.009 (-0.154-0.136)	-0.039 (-0.183-0.107)	-0.098 (-0.239-0.048)	0.153 (0.008-0.292)						RNY1	0.043 (-0.116-0.199)	-0.102 (-0.255-0.057)	0.117 (-0.041-0.27)	-0.134 (-0.285-0.024)	0.002 (-0.156-0.16)	0 (-0.158-0.157)	-0.024 (-0.181-0.134)	0.015 (-0.143-0.172)	0.028 (-0.13-0.185)	-0.031 (-0.188-0.127)	0.077 (-0.082-0.232)	0.045 (-0.114-0.201)
			RNY3	0.16 (0.015-0.298)	0.063 (-0.083-0.206)	0.07 (-0.076-0.213)	-0.232 (-0.365--0.09)	-0.053 (-0.197-0.093)	-0.109 (-0.25-0.037)	-0.028 (-0.172-0.117)	0.069 (-0.077-0.212)	0 (-0.146-0.145)	-0.094 (-0.235-0.052)	-0.119 (-0.259-0.027)	0.108 (-0.037-0.249)						RNY3	0.063 (-0.096-0.218)	-0.117 (-0.269-0.042)	0.154 (-0.004-0.304)	-0.066 (-0.221-0.092)	0.008 (-0.149-0.166)	-0.01 (-0.168-0.147)	-0.002 (-0.16-0.156)	0.014 (-0.144-0.171)	0.046 (-0.113-0.202)	-0.065 (-0.221-0.093)	0.129 (-0.029-0.281)	0.043 (-0.115-0.199)
			RNY4	0.182 (0.038-0.319)	0.049 (-0.097-0.193)	0.02 (-0.126-0.164)	-0.251 (-0.382--0.11)	-0.073 (-0.215-0.073)	-0.14 (-0.28-0.005)	0.011 (-0.135-0.156)	0.029 (-0.117-0.173)	-0.018 (-0.163-0.127)	-0.021 (-0.166-0.124)	-0.118 (-0.258-0.028)	0.138 (-0.007-0.278)						RNY4	0.021 (-0.137-0.178)	-0.105 (-0.258-0.054)	0.146 (-0.012-0.297)	-0.136 (-0.288-0.022)	-0.027 (-0.184-0.131)	-0.057 (-0.213-0.102)	0.013 (-0.145-0.17)	0.008 (-0.15-0.165)	-0.002 (-0.16-0.155)	-0.11 (-0.263-0.049)	0.175 (0.018-0.324)	0.057 (-0.101-0.213)
			RNY5	0.268 (0.128-0.398)	0.045 (-0.1-0.189)	-0.05 (-0.194-0.096)	-0.124 (-0.265-0.021)	0.086 (-0.06-0.228)	0.026 (-0.119-0.171)	-0.05 (-0.194-0.096)	0.078 (-0.068-0.22)	0.159 (0.014-0.297)	0.062 (-0.084-0.205)	-0.171 (-0.309--0.027)	0.009 (-0.136-0.154)						RNY5	0.064 (-0.095-0.219)	0.026 (-0.132-0.183)	0.054 (-0.104-0.21)	-0.014 (-0.172-0.144)	-0.022 (-0.179-0.137)	0.009 (-0.148-0.167)	-0.01 (-0.167-0.148)	-0.028 (-0.185-0.13)	-0.078 (-0.233-0.081)	-0.065 (-0.22-0.094)	-0.074 (-0.229-0.085)	0.04 (-0.119-0.196)
			PF4_mRNA	0.182 (0.038-0.319)	0.064 (-0.082-0.207)	0.097 (-0.048-0.239)	-0.235 (-0.368--0.093)	0.015 (-0.13-0.16)	-0.018 (-0.163-0.127)	-0.029 (-0.173-0.117)	0.093 (-0.052-0.235)	-0.048 (-0.192-0.097)	-0.084 (-0.226-0.062)	-0.044 (-0.188-0.101)	0.101 (-0.045-0.243)						PF4_mRNA	0.063 (-0.095-0.219)	-0.118 (-0.271-0.04)	0.216 (0.06-0.361)	0.012 (-0.146-0.169)	0.057 (-0.101-0.213)	0.063 (-0.095-0.219)	-0.034 (-0.191-0.124)	0.043 (-0.115-0.2)	0.023 (-0.135-0.18)	-0.067 (-0.222-0.092)	0.151 (-0.007-0.302)	0.039 (-0.12-0.195)
			PF4_protein	-0.06 (-0.203-0.086)	-0.327 (-0.451--0.191)	0.091 (-0.055-0.233)	-0.145 (-0.284-0.001)	0.113 (-0.033-0.254)	-0.05 (-0.194-0.096)	0.178 (0.034-0.315)	0.184 (0.04-0.32)	0.096 (-0.05-0.237)	0.066 (-0.079-0.21)	0.322 (0.186-0.446)	0.203 (0.059-0.338)						PF4_protein	-0.102 (-0.255-0.057)	-0.205 (-0.351--0.049)	0.032 (-0.126-0.189)	0.06 (-0.099-0.215)	-0.011 (-0.168-0.147)	-0.06 (-0.215-0.099)	0.067 (-0.091-0.223)	0.022 (-0.137-0.179)	0.044 (-0.115-0.2)	-0.116 (-0.268-0.043)	0.423 (0.285-0.545)	0.311 (0.162-0.447)
				P-values (Supplementary Figure S7: No aspirin)																		P-values (Supplementary Figure S7: Aspirin)
				Age	Sex	BMI	CRP	Neutrophil_count	Neutrophil_percentage	Lymphocytes	Monocytes	Eosinophils	Basophils	Erythrocytes	MPV							Age	Sex	BMI	CRP	Neutrophil_count	Neutrophil_percentage	Lymphocytes	Monocytes	Eosinophils	Basophils	Erythrocytes	MPV
			miR.21	0.0213406	0.321055	0.737799	0.365648	0.40719	0.905363	0.95436	0.0867376	0.60282	0.819227	0.477283	0.256941						miR.21	0.101499	0.440563	0.228162	0.0699945	0.56011	0.457956	0.925115	0.772672	0.726679	0.645869	0.552873	0.286106
			miR.126	0.00981593	0.322044	0.911422	0.000547114	0.764585	0.2053	0.552425	0.61293	0.822859	0.572744	0.0693547	0.0661818						miR.126	0.296614	0.105819	0.0564578	0.0387986	0.398471	0.41182	0.901902	0.964965	0.906049	0.733969	0.217776	0.372968
			miR.150	0.00937794	0.32173	0.995109	0.0153782	0.875339	0.712674	0.526584	0.813598	0.270638	0.581347	0.0331351	0.301501						miR.150	0.557463	0.12354	0.0417851	0.435234	0.875925	0.617565	0.775748	0.382386	0.75213	0.686356	0.370765	0.690208
			miR.197	0.00247427	0.330505	0.541589	0.0213935	0.46826	0.844584	0.301714	0.231428	0.639725	0.71292	0.192076	0.560066						miR.197	0.173968	0.15224	0.0449655	0.0304109	0.640852	0.805426	0.705675	0.539937	0.747524	0.569068	0.758446	0.180365
			miR.223	0.00535732	0.322167	0.800166	0.00212423	0.7234	0.415643	0.954528	0.588453	0.900216	0.901133	0.0787144	0.0438461						miR.223	0.470509	0.199664	0.153039	0.00499587	0.342908	0.318144	0.759981	0.625566	0.96818	0.526709	0.119013	0.128215
			lncRNA_AL355075.4	0.488946	0.900622	0.678747	0.068991	0.749182	0.755506	0.629979	0.509978	0.241334	0.31135	0.256887	0.681035						lncRNA_AL355075.4	0.294654	0.492617	0.174431	0.132789	0.313644	0.119566	0.49473	0.416799	0.544698	0.195712	0.552286	0.0157199
			lncRNA_LIPCAR	0.131073	0.44556	0.523987	0.10991	0.729637	0.670655	0.871082	0.509735	0.299307	0.160452	0.175876	0.154966						lncRNA_LIPCAR	0.469428	0.284126	0.080226	0.759675	0.739008	0.586059	0.924624	0.660171	0.677805	0.883784	0.328518	0.667727
			circUBXN7	0.00374883	0.980391	0.255488	0.000107885	0.435964	0.403976	0.57857	0.526131	0.87715	0.988057	0.192139	0.376012						circUBXN7	0.879273	0.0362182	0.955964	0.172655	0.295731	0.112054	0.149828	0.271924	0.892786	0.460238	0.0292393	0.319591
			circGSE1	0.0866557	0.378677	0.94132	0.111879	0.988259	0.767759	0.745113	0.431917	0.975271	0.699984	0.048464	0.282554						circGSE1	0.232635	0.378625	0.516985	0.187978	0.607553	0.791836	0.964034	0.919496	0.40521	0.445149	0.797889	0.136038
			circSMARCA5	0.183822	0.31613	0.107988	0.00789219	0.719633	0.972245	0.300632	0.5859	0.609014	0.853809	0.531192	0.292498						circSMARCA5	0.0775566	0.125274	0.249975	0.26283	0.534184	0.791192	0.586331	0.396863	0.625341	0.678346	0.748014	0.102105
			RNY1	0.0836006	0.437576	0.246447	0.0191065	0.638389	0.0910959	0.854066	0.492898	0.905307	0.60099	0.18877	0.0384252						RNY1	0.597559	0.208047	0.146787	0.0968148	0.980717	0.997936	0.762686	0.856206	0.725578	0.70296	0.342571	0.579363
			RNY3	0.0307937	0.399359	0.347344	0.00158398	0.474887	0.142878	0.706252	0.35501	0.994815	0.207705	0.109344	0.144957						RNY3	0.437201	0.148495	0.0562955	0.413624	0.916893	0.897399	0.979818	0.861549	0.571328	0.420589	0.108653	0.593555
			RNY4	0.0135155	0.508279	0.793057	0.000616696	0.328517	0.0582057	0.885838	0.698876	0.809538	0.774075	0.112253	0.0616714						RNY4	0.795563	0.19361	0.069083	0.0913539	0.740783	0.481698	0.871623	0.921447	0.977812	0.174772	0.0294658	0.480611
			RNY5	0.000244341	0.541133	0.500989	0.0937542	0.247117	0.723457	0.501437	0.295835	0.0313507	0.40762	0.0205433	0.900944						RNY5	0.43175	0.743733	0.500614	0.860333	0.789823	0.907722	0.906118	0.7308	0.334202	0.425094	0.361808	0.623415
			PF4_mRNA	0.0135399	0.38925	0.189493	0.00135637	0.840492	0.806983	0.696484	0.209135	0.514891	0.260388	0.550285	0.173442						PF4_mRNA	0.4325	0.143825	0.00696968	0.882929	0.478371	0.433975	0.675065	0.592912	0.776315	0.40836	0.0604802	0.631476
			PF4_protein	0.418464	6.17e-06	0.222442	0.0508952	0.128244	0.501119	0.0160163	0.0127235	0.198143	0.371248	8.84e-06	0.0059199						PF4_protein	0.208419	0.0105301	0.692634	0.460023	0.895454	0.461663	0.405409	0.789905	0.588071	0.152253	4.02e-08	8.03e-05
			U4																		U4
				Correlation coefficients with 95% confidence intervals (Supplementary Figure S7: No aspirin)																		Correlation coefficients with 95% confidence intervals (Supplementary Figure S7: Aspirin)
				Age	Sex	BMI	CRP	Neutrophil_count	Neutrophil_percentage	Lymphocytes	Monocytes	Eosinophils	Basophils	Erythrocytes	MPV							Age	Sex	BMI	CRP	Neutrophil_count	Neutrophil_percentage	Lymphocytes	Monocytes	Eosinophils	Basophils	Erythrocytes	MPV
			miR.21	0.12 (-0.025-0.261)	-0.074 (-0.217-0.072)	0.004 (-0.141-0.149)	-0.066 (-0.209-0.08)	0.098 (-0.048-0.239)	0.002 (-0.143-0.147)	0.033 (-0.112-0.178)	0.138 (-0.007-0.278)	0.09 (-0.055-0.232)	0.027 (-0.118-0.171)	0.038 (-0.108-0.182)	0.066 (-0.079-0.21)						miR.21	0.145 (-0.013-0.296)	-0.012 (-0.169-0.146)	-0.033 (-0.189-0.126)	-0.093 (-0.247-0.066)	-0.041 (-0.197-0.118)	-0.026 (-0.183-0.132)	-0.082 (-0.237-0.076)	-0.108 (-0.261-0.051)	0.158 (0.001-0.308)	0.125 (-0.034-0.277)	0.079 (-0.08-0.233)	0.037 (-0.121-0.194)
			miR.126	0.144 (-0.001-0.284)	-0.074 (-0.216-0.072)	0.029 (-0.117-0.173)	-0.234 (-0.367--0.092)	0.063 (-0.083-0.206)	-0.01 (-0.155-0.135)	0.039 (-0.107-0.183)	0.072 (-0.074-0.215)	0.094 (-0.052-0.236)	0.103 (-0.043-0.245)	-0.065 (-0.208-0.081)	0.101 (-0.045-0.243)						miR.126	0.064 (-0.095-0.219)	-0.09 (-0.245-0.068)	0.075 (-0.083-0.23)	-0.152 (-0.302-0.006)	-0.1 (-0.254-0.059)	-0.078 (-0.233-0.081)	-0.067 (-0.222-0.092)	-0.124 (-0.277-0.034)	0.084 (-0.074-0.239)	0.017 (-0.141-0.174)	0.181 (0.024-0.329)	0.066 (-0.093-0.221)
			miR.150	0.163 (0.018-0.301)	-0.074 (-0.216-0.072)	-0.009 (-0.154-0.136)	-0.19 (-0.326--0.046)	0.011 (-0.134-0.156)	-0.031 (-0.175-0.115)	-0.004 (-0.149-0.141)	0.03 (-0.116-0.174)	0.093 (-0.052-0.235)	-0.026 (-0.17-0.12)	-0.129 (-0.269-0.016)	-0.091 (-0.233-0.054)						miR.150	-0.005 (-0.162-0.153)	0.077 (-0.082-0.232)	0.156 (-0.001-0.306)	0.064 (-0.095-0.219)	0.031 (-0.127-0.188)	0.064 (-0.095-0.219)	-0.018 (-0.175-0.14)	-0.065 (-0.22-0.094)	0.018 (-0.14-0.176)	0.051 (-0.107-0.207)	-0.053 (-0.209-0.105)	0.074 (-0.084-0.229)
			miR.197	0.15 (0.005-0.288)	0.112 (-0.034-0.253)	0.058 (-0.088-0.201)	-0.188 (-0.324--0.044)	-0.01 (-0.155-0.135)	-0.041 (-0.185-0.104)	-0.011 (-0.156-0.134)	0.081 (-0.065-0.224)	-0.031 (-0.175-0.115)	0.046 (-0.1-0.189)	-0.014 (-0.159-0.131)	0.025 (-0.121-0.169)						miR.197	0.074 (-0.085-0.229)	-0.04 (-0.197-0.118)	0.046 (-0.112-0.203)	-0.004 (-0.161-0.154)	0.02 (-0.138-0.177)	0.058 (-0.1-0.214)	-0.066 (-0.221-0.093)	-0.14 (-0.291-0.018)	0.059 (-0.099-0.215)	0.048 (-0.11-0.204)	0.131 (-0.027-0.283)	0.111 (-0.047-0.264)
			miR.223	0.172 (0.028-0.309)	-0.073 (-0.216-0.072)	0.009 (-0.136-0.154)	-0.212 (-0.346--0.069)	0.031 (-0.114-0.176)	0.015 (-0.131-0.159)	-0.021 (-0.166-0.124)	0.044 (-0.101-0.188)	0.054 (-0.091-0.198)	0.074 (-0.071-0.217)	-0.067 (-0.21-0.078)	0.111 (-0.035-0.252)						miR.223	0.044 (-0.114-0.2)	-0.062 (-0.217-0.097)	0.021 (-0.138-0.178)	-0.162 (-0.312--0.004)	-0.065 (-0.221-0.093)	-0.05 (-0.206-0.109)	-0.063 (-0.219-0.095)	-0.145 (-0.296-0.013)	0.105 (-0.054-0.258)	0.065 (-0.093-0.221)	0.184 (0.027-0.332)	0.104 (-0.055-0.257)
			lncRNA_AL355075.4	-0.081 (-0.224-0.064)	0.007 (-0.138-0.152)	0.029 (-0.117-0.173)	-0.171 (-0.308--0.026)	-0.136 (-0.276-0.009)	-0.213 (-0.348--0.07)	0.07 (-0.076-0.213)	-0.03 (-0.174-0.115)	0.13 (-0.016-0.27)	0.024 (-0.122-0.168)	0.003 (-0.142-0.148)	0.076 (-0.07-0.218)						lncRNA_AL355075.4	0.066 (-0.093-0.221)	0.115 (-0.044-0.268)	0.009 (-0.149-0.166)	-0.033 (-0.19-0.125)	-0.152 (-0.303-0.006)	-0.09 (-0.244-0.069)	-0.005 (-0.163-0.152)	-0.139 (-0.29-0.019)	-0.016 (-0.173-0.142)	0.06 (-0.099-0.215)	-0.04 (-0.196-0.119)	0.136 (-0.022-0.288)
			lncRNA_LIPCAR	0.032 (-0.113-0.177)	0.116 (-0.029-0.257)	0.107 (-0.039-0.248)	-0.092 (-0.234-0.054)	0.073 (-0.072-0.216)	-0.007 (-0.152-0.138)	0.048 (-0.098-0.191)	0.085 (-0.061-0.227)	0.048 (-0.098-0.192)	0.084 (-0.062-0.226)	-0.088 (-0.23-0.058)	0.194 (0.05-0.329)						lncRNA_LIPCAR	-0.015 (-0.173-0.143)	0.013 (-0.145-0.17)	0.03 (-0.129-0.186)	-0.003 (-0.161-0.155)	-0.015 (-0.172-0.143)	0.029 (-0.129-0.186)	-0.048 (-0.204-0.11)	-0.143 (-0.294-0.015)	-0.017 (-0.174-0.141)	-0.01 (-0.168-0.148)	0.096 (-0.063-0.25)	-0.036 (-0.193-0.122)
			circUBXN7	0.194 (0.05-0.33)	-0.074 (-0.217-0.071)	-0.045 (-0.189-0.101)	-0.151 (-0.289--0.006)	0.012 (-0.133-0.157)	0.064 (-0.082-0.207)	-0.133 (-0.273-0.012)	0.044 (-0.102-0.188)	-0.004 (-0.149-0.141)	-0.034 (-0.178-0.112)	-0.022 (-0.167-0.123)	0.092 (-0.054-0.234)						circUBXN7	0.096 (-0.062-0.25)	-0.111 (-0.264-0.047)	-0.025 (-0.182-0.133)	-0.087 (-0.241-0.072)	-0.025 (-0.182-0.133)	0.06 (-0.099-0.215)	-0.139 (-0.29-0.019)	-0.003 (-0.16-0.155)	0.163 (0.005-0.313)	0.062 (-0.097-0.217)	0.157 (0-0.307)	0.06 (-0.099-0.215)
			circGSE1	0.079 (-0.067-0.221)	0.079 (-0.066-0.222)	-0.007 (-0.151-0.139)	-0.102 (-0.243-0.044)	0.034 (-0.112-0.178)	-0.026 (-0.171-0.119)	0.014 (-0.132-0.158)	0.072 (-0.074-0.215)	-0.036 (-0.18-0.11)	-0.022 (-0.167-0.123)	-0.117 (-0.258-0.028)	0.032 (-0.114-0.176)						circGSE1	0.028 (-0.13-0.185)	-0.07 (-0.225-0.089)	-0.012 (-0.169-0.146)	-0.06 (-0.216-0.098)	-0.047 (-0.204-0.111)	-0.049 (-0.205-0.11)	-0.021 (-0.178-0.137)	-0.142 (-0.293-0.016)	0.124 (-0.034-0.277)	0.168 (0.01-0.317)	0.103 (-0.055-0.257)	-0.034 (-0.191-0.124)
			circSMARCA5	0.129 (-0.016-0.269)	-0.015 (-0.16-0.13)	0.024 (-0.121-0.169)	-0.197 (-0.332--0.053)	-0.022 (-0.166-0.123)	-0.03 (-0.174-0.115)	-0.035 (-0.179-0.111)	0.053 (-0.093-0.196)	0.037 (-0.109-0.181)	-0.02 (-0.165-0.125)	-0.046 (-0.19-0.1)	0.037 (-0.109-0.181)						circSMARCA5	0.06 (-0.098-0.216)	-0.051 (-0.207-0.108)	0.043 (-0.116-0.199)	-0.095 (-0.249-0.064)	-0.066 (-0.221-0.093)	0.022 (-0.136-0.179)	-0.057 (-0.213-0.102)	-0.076 (-0.231-0.083)	-0.023 (-0.18-0.135)	0.093 (-0.066-0.247)	0.02 (-0.138-0.177)	-0.047 (-0.203-0.111)
			RNY1	0.149 (0.004-0.288)	0.121 (-0.024-0.262)	0.136 (-0.009-0.275)	-0.195 (-0.331--0.051)	0.035 (-0.111-0.179)	-0.067 (-0.21-0.078)	0.086 (-0.06-0.228)	0.076 (-0.07-0.219)	0.014 (-0.132-0.158)	-0.082 (-0.224-0.064)	-0.04 (-0.184-0.106)	0.075 (-0.071-0.218)						RNY1	0.079 (-0.08-0.234)	-0.048 (-0.205-0.11)	0.035 (-0.124-0.191)	-0.057 (-0.213-0.102)	-0.045 (-0.201-0.114)	-0.038 (-0.195-0.12)	-0.064 (-0.219-0.095)	-0.057 (-0.213-0.102)	0.071 (-0.088-0.226)	0.035 (-0.124-0.191)	0.073 (-0.086-0.228)	0.016 (-0.142-0.173)
			RNY3	0.177 (0.032-0.314)	0.11 (-0.035-0.252)	0.115 (-0.03-0.256)	-0.183 (-0.32--0.039)	0.077 (-0.069-0.22)	-0.032 (-0.177-0.113)	0.045 (-0.1-0.189)	0.133 (-0.012-0.273)	0.033 (-0.113-0.177)	-0.026 (-0.17-0.12)	-0.067 (-0.21-0.079)	0.096 (-0.049-0.238)						RNY3	0.061 (-0.098-0.216)	-0.085 (-0.239-0.074)	0.084 (-0.075-0.238)	-0.05 (-0.206-0.109)	-0.024 (-0.181-0.134)	-0.015 (-0.172-0.143)	-0.054 (-0.21-0.104)	-0.08 (-0.234-0.079)	0.055 (-0.103-0.211)	-0.017 (-0.174-0.141)	0.108 (-0.05-0.261)	0.013 (-0.145-0.17)
			RNY4	0.145 (0-0.284)	0.092 (-0.053-0.234)	0.065 (-0.08-0.208)	-0.216 (-0.35--0.073)	0.07 (-0.075-0.213)	-0.05 (-0.194-0.095)	0.11 (-0.036-0.251)	0.075 (-0.071-0.218)	0.009 (-0.137-0.154)	-0.007 (-0.152-0.138)	-0.018 (-0.162-0.128)	0.12 (-0.026-0.26)						RNY4	0.049 (-0.109-0.205)	-0.043 (-0.199-0.115)	0.07 (-0.088-0.225)	-0.108 (-0.261-0.05)	-0.047 (-0.203-0.111)	-0.07 (-0.226-0.088)	-0.043 (-0.199-0.116)	-0.061 (-0.217-0.098)	0.098 (-0.061-0.252)	-0.008 (-0.165-0.15)	0.167 (0.01-0.317)	0.024 (-0.134-0.181)
			RNY5	0.203 (0.06-0.338)	0.041 (-0.105-0.185)	0.075 (-0.071-0.218)	-0.066 (-0.209-0.08)	0.179 (0.035-0.316)	-0.004 (-0.149-0.141)	0.128 (-0.017-0.268)	0.143 (-0.002-0.282)	0.14 (-0.006-0.279)	-0.053 (-0.196-0.093)	-0.071 (-0.214-0.075)	0.021 (-0.124-0.166)						RNY5	0.102 (-0.056-0.256)	0.037 (-0.121-0.194)	0.09 (-0.069-0.244)	-0.003 (-0.16-0.155)	-0.023 (-0.18-0.135)	0.026 (-0.132-0.183)	-0.078 (-0.233-0.081)	-0.069 (-0.224-0.089)	0.015 (-0.143-0.172)	0.018 (-0.14-0.175)	-0.094 (-0.248-0.065)	0.005 (-0.153-0.163)
			PF4_mRNA	0.174 (0.03-0.311)	0.123 (-0.023-0.263)	0.136 (-0.009-0.276)	-0.13 (-0.27-0.015)	0.097 (-0.049-0.239)	-0.004 (-0.149-0.141)	0.04 (-0.106-0.184)	0.131 (-0.015-0.271)	-0.012 (-0.157-0.133)	0.05 (-0.096-0.193)	-0.051 (-0.194-0.095)	0.147 (0.002-0.286)						PF4_mRNA	0.071 (-0.088-0.226)	-0.082 (-0.237-0.076)	0.083 (-0.076-0.237)	-0.04 (-0.196-0.119)	0.025 (-0.133-0.182)	0.055 (-0.103-0.211)	-0.044 (-0.2-0.115)	-0.095 (-0.249-0.064)	0.051 (-0.107-0.207)	0.069 (-0.09-0.224)	0.089 (-0.07-0.243)	-0.053 (-0.209-0.106)
			PF4_protein	-0.013 (-0.158-0.132)	-0.276 (-0.405--0.136)	0.064 (-0.082-0.207)	-0.155 (-0.294--0.011)	0.152 (0.007-0.291)	0.002 (-0.144-0.147)	0.158 (0.013-0.296)	0.222 (0.079-0.355)	0.066 (-0.08-0.209)	0.045 (-0.101-0.189)	0.285 (0.146-0.413)	0.145 (0-0.284)						PF4_protein	-0.044 (-0.2-0.114)	-0.128 (-0.28-0.03)	-0.025 (-0.182-0.134)	0.009 (-0.149-0.166)	-0.037 (-0.194-0.121)	-0.072 (-0.227-0.087)	0.043 (-0.116-0.199)	-0.039 (-0.195-0.12)	0.067 (-0.092-0.222)	-0.093 (-0.247-0.066)	0.309 (0.159-0.445)	0.249 (0.096-0.392)
				P-values (Supplementary Figure S7: No aspirin)																		P-values (Supplementary Figure S7: Aspirin)
				Age	Sex	BMI	CRP	Neutrophil_count	Neutrophil_percentage	Lymphocytes	Monocytes	Eosinophils	Basophils	Erythrocytes	MPV							Age	Sex	BMI	CRP	Neutrophil_count	Neutrophil_percentage	Lymphocytes	Monocytes	Eosinophils	Basophils	Erythrocytes	MPV
			miR.21	0.105289	0.319523	0.959191	0.372854	0.18878	0.97535	0.652965	0.0623888	0.223402	0.71593	0.611986	0.371308						miR.21	0.0725842	0.880632	0.687029	0.249917	0.614275	0.751063	0.309223	0.181295	0.0491907	0.122188	0.331466	0.644407
			miR.126	0.0510837	0.321965	0.6966	0.0014397	0.398188	0.890976	0.600177	0.332176	0.206874	0.164859	0.381063	0.173698						miR.126	0.428725	0.262962	0.352084	0.0595856	0.215621	0.335281	0.4096	0.123295	0.296016	0.835154	0.0242529	0.413945
			miR.150	0.027601	0.321607	0.905593	0.0101016	0.880831	0.677192	0.956627	0.687804	0.208687	0.73082	0.0806392	0.218081						miR.150	0.9545	0.341497	0.0520101	0.428726	0.702523	0.42853	0.822009	0.424922	0.820427	0.524518	0.50932	0.359131
			miR.197	0.0432261	0.132242	0.437945	0.0110227	0.894547	0.577382	0.88357	0.274015	0.680245	0.540727	0.849761	0.739396						miR.197	0.362804	0.618798	0.565981	0.963127	0.807404	0.472476	0.416082	0.0829554	0.464489	0.552227	0.104468	0.167577
			miR.223	0.0199539	0.322877	0.904791	0.00400433	0.672891	0.844295	0.773235	0.550191	0.46391	0.316883	0.364249	0.135993						miR.223	0.586871	0.445936	0.800118	0.0440144	0.419817	0.537006	0.435354	0.0722419	0.195606	0.418296	0.0219608	0.198295
			lncRNA_AL355075.4	0.272987	0.925708	0.700604	0.0209075	0.0659768	0.00373263	0.34586	0.68573	0.0804597	0.752068	0.966486	0.309061						lncRNA_AL355075.4	0.416138	0.154947	0.910784	0.679018	0.0588362	0.265594	0.947057	0.0850392	0.842189	0.461286	0.622731	0.0912114
			lncRNA_LIPCAR	0.662904	0.117454	0.148976	0.216596	0.323009	0.923327	0.522421	0.254196	0.518114	0.260182	0.235369	0.00860688						lncRNA_LIPCAR	0.849616	0.874537	0.714445	0.970613	0.855096	0.716968	0.552327	0.0750094	0.831719	0.900357	0.23612	0.655456
			circUBXN7	0.00858666	0.31645	0.545347	0.0416225	0.866767	0.389626	0.072537	0.555522	0.954881	0.651765	0.762439	0.215714						circUBXN7	0.233027	0.167974	0.759071	0.28182	0.754562	0.460777	0.0849408	0.973967	0.0427584	0.443639	0.050707	0.459359
			circGSE1	0.289358	0.285423	0.929531	0.170186	0.651387	0.725628	0.853363	0.332183	0.63124	0.765597	0.114461	0.667199						circGSE1	0.725277	0.388573	0.880828	0.455796	0.557709	0.545016	0.79299	0.0774908	0.122802	0.0368509	0.200385	0.671328
			circSMARCA5	0.081759	0.840471	0.745118	0.00758735	0.767802	0.685223	0.640594	0.478127	0.618313	0.788782	0.53738	0.62271						circSMARCA5	0.455064	0.529683	0.596638	0.239982	0.41596	0.788662	0.482899	0.348046	0.775365	0.25	0.802781	0.558537
			RNY1	0.0436797	0.101918	0.0669113	0.00819679	0.638474	0.364009	0.246228	0.307294	0.85489	0.270273	0.595119	0.311311						RNY1	0.329587	0.549575	0.667663	0.480737	0.58045	0.638455	0.428874	0.482019	0.379842	0.66945	0.367793	0.845039
			RNY3	0.0167954	0.136533	0.120624	0.0130043	0.299669	0.663111	0.542148	0.0722972	0.656556	0.727621	0.366878	0.194242						RNY3	0.452643	0.293238	0.300912	0.539753	0.762642	0.856361	0.501675	0.324555	0.496007	0.834695	0.180807	0.87516
			RNY4	0.0496388	0.212996	0.379145	0.00331283	0.343253	0.498196	0.139799	0.311883	0.906918	0.925678	0.812984	0.106742						RNY4	0.543976	0.595313	0.385862	0.179833	0.559694	0.384269	0.596121	0.450617	0.22579	0.922737	0.0373979	0.763018
			RNY5	0.00574945	0.584956	0.311504	0.377692	0.0154803	0.954432	0.0844507	0.0534541	0.0593669	0.480219	0.341378	0.775941						RNY5	0.204883	0.647773	0.265723	0.974471	0.776328	0.749583	0.335361	0.392156	0.855667	0.823509	0.246482	0.950039
			PF4_mRNA	0.0186013	0.0976115	0.0658809	0.0790982	0.190658	0.95264	0.592831	0.0776236	0.873469	0.504189	0.49497	0.0467038						PF4_mRNA	0.379274	0.30902	0.306251	0.624911	0.755432	0.492837	0.587994	0.241617	0.527579	0.396654	0.271523	0.515746
			PF4_protein	0.863207	0.000154985	0.388752	0.0355971	0.0399246	0.983103	0.0332103	0.0025523	0.377151	0.545438	9.39e-05	0.0507704						PF4_protein	0.585581	0.112957	0.761678	0.91366	0.647055	0.374737	0.596245	0.63426	0.406685	0.250439	9.31e-05	0.00174589
